# Supplementary material for: The invasive GAS puzzle in Italy: genomic insights from a hospital cohort in a fragmented surveillance landscape
Source: Front Cell Infect Microbiol. 2026 Jan 7;15:1684665. doi: 10.3389/fcimb.2025.1684665 (PMC12819700; doi:10.3389/fcimb.2025.1684665)
Supplement: Supplementary Data Sheet 1 — List of the invasive GAS isolates sequenced in this study or retrieved by NCBI database. [file Table4.xlsx]

## Sheet: This study
Isolate	Biosample ID	SRR	BioProject ID	Age	year of recruitment	source
2406G0289	SAMN50094712	SRR34716453	PRJNA1294401	53	2016	SCVC
2406G0291	SAMN50094713	SRR34716452	PRJNA1294401	78	2016	blood
2406G0293	SAMN50094714	SRR34716441	PRJNA1294401	62	2016	blood
2406G0294	SAMN50094715	SRR34716430	PRJNA1294401	69	2016	SCVC
2406G0296	SAMN50094716	SRR34716419	PRJNA1294401	79	2016	blood
2406G0298	SAMN50094717	SRR34716408	PRJNA1294401	82	2016	blood
2406G0302	SAMN50094718	SRR34716397	PRJNA1294401	39	2016	blood
2406G0303	SAMN50094719	SRR34716395	PRJNA1294401	83	2016	blood
2406G0304	SAMN50094720	SRR34716394	PRJNA1294401	52	2016	blood
2406G0288	SAMN50094721	SRR34716393	PRJNA1294401	53	2017	SCVC
2406G0292	SAMN50094722	SRR34716451	PRJNA1294401	56	2017	SCVC
2406G0295	SAMN50094723	SRR34716450	PRJNA1294401	5	2017	SCVC
2406G0299	SAMN50094724	SRR34716449	PRJNA1294401	81	2017	blood
2406G0300	SAMN50094725	SRR34716448	PRJNA1294401	57	2017	blood
2406G0305	SAMN50094726	SRR34716447	PRJNA1294401	57	2017	blood
2406G0306	SAMN50094727	SRR34716446	PRJNA1294401	66	2017	blood
2406G0286	SAMN50094728	SRR34716445	PRJNA1294401	80	2018	blood
2406G0287	SAMN50094729	SRR34716444	PRJNA1294401	51	2018	blood
2406G0290	SAMN50094730	SRR34716443	PRJNA1294401	64	2018	blood
2406G0301	SAMN50094731	SRR34716442	PRJNA1294401	48	2018	blood
2406G0307	SAMN50094732	SRR34716440	PRJNA1294401	78	2018	blood
2406G0308	SAMN50094733	SRR34716439	PRJNA1294401	66	2018	blood
2406G0196	SAMN50094734	SRR34716438	PRJNA1294401	51	2019	blood
2406G0202	SAMN50094735	SRR34716437	PRJNA1294401	57	2019	blood
2406G0203	SAMN50094736	SRR34716436	PRJNA1294401	55	2019	blood
2406G0195	SAMN50094737	SRR34716435	PRJNA1294401	52	2020	blood
2406G0197	SAMN50094738	SRR34716434	PRJNA1294401	76	2020	blood
2406G0198	SAMN50094739	SRR34716433	PRJNA1294401	72	2020	blood
2406G0201	SAMN50094740	SRR34716432	PRJNA1294401	89	2020	blood
2406G0258	SAMN50094741	SRR34716431	PRJNA1294401	71	2020	blood
2406G0199	SAMN50094742	SRR34716429	PRJNA1294401	77	2021	SCVP
2406G0200	SAMN50094743	SRR34716428	PRJNA1294401	59	2021	blood
2406G0204	SAMN50094744	SRR34716427	PRJNA1294401	71	2021	SCVP
2405G0190	SAMN50094745	SRR34716426	PRJNA1294401	40	2022	SCVP
2405G0191	SAMN50094746	SRR34716425	PRJNA1294401	65	2022	SCVP
2405G0192	SAMN50094747	SRR34716424	PRJNA1294401	35	2022	SCVP
2405G0193	SAMN50094748	SRR34716423	PRJNA1294401	64	2022	SCVP
2406G0225	SAMN50094749	SRR34716422	PRJNA1294401	73	2023	SCVP2
2406G0226	SAMN50094750	SRR34716421	PRJNA1294401	1	2023	SCVP
2406G0227	SAMN50094751	SRR34716420	PRJNA1294401	68	2023	SCVP
2406G0230	SAMN50094752	SRR34716418	PRJNA1294401	69	2023	SCVP
2406G0231	SAMN50094753	SRR34716417	PRJNA1294401	65	2023	SCVP
2406G0232	SAMN50094754	SRR34716416	PRJNA1294401	60	2023	SCVP
2406G0233	SAMN50094755	SRR34716415	PRJNA1294401	77	2023	PICC
2406G0234	SAMN50094756	SRR34716414	PRJNA1294401	73	2023	SCVP
2406G0241	SAMN50094757	SRR34716413	PRJNA1294401	64	2023	SCVP2
2406G0242	SAMN50094758	SRR34716412	PRJNA1294401	45	2023	SCVP
2406G0244	SAMN50094759	SRR34716411	PRJNA1294401	59	2023	SCVP
2406G0245	SAMN50094760	SRR34716410	PRJNA1294401	86	2023	SCVP
2406G0246	SAMN50094761	SRR34716409	PRJNA1294401	73	2023	SCVP
2406G0255	SAMN50094762	SRR34716407	PRJNA1294401	85	2023	SCVP
2406G0257	SAMN50094763	SRR34716406	PRJNA1294401	50	2023	SCVP
2407G0309	SAMN50094764	SRR34716405	PRJNA1294401	70	2024	SCVP
2407G0310	SAMN50094765	SRR34716404	PRJNA1294401	32	2024	SCVP
2407G0311	SAMN50094766	SRR34716403	PRJNA1294401	56	2024	SCVP
2407G0312	SAMN50094767	SRR34716402	PRJNA1294401	60	2024	PICC
2407G0313	SAMN50094768	SRR34716401	PRJNA1294401	31	2024	SCVP
2407G0314	SAMN50094769	SRR34716400	PRJNA1294401	88	2024	SCVP
2407G0315	SAMN50094770	SRR34716399	PRJNA1294401	67	2024	SCVP
2502G0106	SAMN50094771	SRR34716398	PRJNA1294401	63	2024	SCVP
2504G0214	SAMN50094772	SRR34716396	PRJNA1294401	66	2024	SCVP

## Sheet: Bonomo
SAMN	Biosample ID	BioProject ID	Age	year of recruitment	source
SAMN45147521	SRR31587227	PRJNA1193569	absent	2023	blood colture
SAMN45147520	SRR31587223	PRJNA1193569	absent	2023	blood colture
SAMN45147519	SRR31587226	PRJNA1193569	absent	2023	blood colture
SAMN45147518	SRR31587224	PRJNA1193569	absent	2023	blood colture
SAMN45147517	SRR31587225	PRJNA1193569	absent	2022	blood colture
SAMN45147516	SRR31587228	PRJNA1193569	absent	2022	blood colture
SAMN45147546	SRR31587229	PRJNA1193569	absent	2024	blood colture
SAMN45147545	SRR31587234	PRJNA1193569	absent	2024	blood colture
SAMN45147544	SRR31587230	PRJNA1193569	absent	2024	blood colture
SAMN45147543	SRR31587233	PRJNA1193569	absent	2024	blood colture
SAMN45147542	SRR31587231	PRJNA1193569	absent	2023	blood colture
SAMN45147515	SRR31587232	PRJNA1193569	absent	2022	blood colture
SAMN45147541	SRR31587235	PRJNA1193569	absent	2023	blood colture
SAMN45147540	SRR31587236	PRJNA1193569	absent	2023	blood colture
SAMN45147539	SRR31587241	PRJNA1193569	absent	2023	blood colture
SAMN45147538	SRR31587237	PRJNA1193569	absent	2023	blood colture
SAMN45147537	SRR31587240	PRJNA1193569	absent	2023	blood colture
SAMN45147536	SRR31587238	PRJNA1193569	absent	2023	blood colture
SAMN45147535	SRR31587239	PRJNA1193569	absent	2023	Purulent swab
SAMN45147534	SRR31587242	PRJNA1193569	absent	2023	blood colture
SAMN45147533	SRR31587243	PRJNA1193569	absent	2023	blood colture
SAMN45147532	SRR31587248	PRJNA1193569	absent	2023	blood colture
SAMN45147514	SRR31587244	PRJNA1193569	absent	2022	blood colture
SAMN45147531	SRR31587247	PRJNA1193569	absent	2023	blood colture
SAMN45147530	SRR31587245	PRJNA1193569	absent	2023	blood colture
SAMN45147529	SRR31587246	PRJNA1193569	absent	2023	blood colture
SAMN45147528	SRR31587249	PRJNA1193569	absent	2023	blood colture
SAMN45147527	SRR31587250	PRJNA1193569	absent	2023	blood colture
SAMN45147526	SRR31587255	PRJNA1193569	absent	2023	blood colture
SAMN45147525	SRR31587251	PRJNA1193569	absent	2023	blood colture
SAMN45147524	SRR31587254	PRJNA1193569	absent	2023	blood colture
SAMN45147523	SRR31587252	PRJNA1193569	absent	2023	blood colture
SAMN45147522	SRR31587253	PRJNA1193569	absent	2023	blood colture
SAMN45147513	SRR31587256	PRJNA1193569	absent	2022	blood colture
SAMN45147512	SRR31587257	PRJNA1193569	absent	2022	blood colture

## Sheet: Mangioni
Biosample ID	ERR	BioProject ID	Age	year of recruitment	source
SAMEA113904945	ERR11583325	PRJEB63359	absent	2023	blood
SAMEA113904951	ERR11583383	PRJEB63360	absent	2023	Purulent material
SAMEA113904957	ERR11583427	PRJEB63361	absent	2022	blood
SAMEA113904935	ERR11584198	PRJEB63362	absent	2023	blood
SAMEA113904938	ERR11584219	PRJEB63363	absent	2022	blood
SAMEA113904946	ERR11583378	PRJEB63364	absent	2023	Purulent material
SAMEA113904956	ERR11583402	PRJEB63365	absent	2022	blood
SAMEA113904958	ERR11583428	PRJEB63366	absent	2022	blood
SAMEA113904941	ERR11584188	PRJEB63367	absent	2022	blood
SAMEA113904934	ERR11584230	PRJEB63368	absent	2023	blood
SAMEA113904943	ERR11583323	PRJEB63369	absent	2023	Naso-pharingeal swab
SAMEA113904944	ERR11583324	PRJEB63370	absent	2023	blood
SAMEA113904955	ERR11583401	PRJEB63371	absent	2023	blood
SAMEA113904959	ERR11583740	PRJEB63372	absent	2023	blood
SAMEA113904940	ERR11583744	PRJEB63373	absent	2023	blood
SAMEA113904942	ERR11584190	PRJEB63374	absent	2023	blood
SAMEA113904937	ERR11584197	PRJEB63375	absent	2023	blood
SAMEA113904936	ERR11584200	PRJEB63376	absent	2023	blood
SAMEA113904939	ERR11584468	PRJEB63377	absent	2023	blood

## Sheet: Arcari
Isolate	Biosample ID	SRR	BioProject ID	Age	year of recruitment	source
2	SAMN42997859	SRR30107252	PRJNA1070447	>65	2023	blood
6	SAMN42997863	SRR30107262	PRJNA1070448	19-65	2023	blood
13	SAMN42997870	SRR30107247	PRJNA1070449	19-65	2023	blood
14	SAMN39646399	SRR30077325	PRJNA1070450	0-5	2023	blood
16	SAMN39646400	SRR30077323	PRJNA1070451	>65	2023	blood
17	SAMN42997872	SRR30107243	PRJNA1070452	19-65	2023	blood
18	SAMN42997873	SRR30107240	PRJNA1070453	>65	2023	blood
20	SAMN42997874	SRR30107238	PRJNA1070454	>65	2023	blood
23	SAMN42997876	SRR30107234	PRJNA1070455	>65	2023	blood
24	SAMN42997877	SRR30107232	PRJNA1070456	19-65	2023	blood
28	SAMN42997880	SRR30107225	PRJNA1070457	0-5	2023	CSF
29	SAMN42997881	SRR30107223	PRJNA1070458	>65	2023	blood
30	SAMN42997882	SRR30107221	PRJNA1070459	19-65	2024	blood
33	SAMN42997885	SRR30107214	PRJNA1070460	19-65	2023	blood
35	SAMN42997887	SRR30107210	PRJNA1070461	19-65	2023	blood

## Sheet: Corbella
Isolate	Assembly	Biosample ID	SRR	Age	year of recruitment	source
SP5_U220	GCA_043497935.1	SAMN44110053	absent	NA	NA	NA
SP3_U222	GCA_043497915.1	SAMN44110052	absent	NA	NA	NA
SP4_U223	GCA_043497905.1	SAMN44110054	absent	NA	NA	NA
SP6_U224	GCA_043497895.1	SAMN44110055	absent	NA	NA	NA
SP1_U301	GCA_043497875.1	SAMN44110056	absent	NA	NA	NA
SP7_U252	GCA_043497845.1	SAMN44110058	absent	NA	NA	NA
32730_U630	GCA_043497825.1	SAMN44110057	absent	NA	NA	NA
22015_U631	GCA_043497805.1	SAMN44110059	absent	NA	NA	NA
27054_U632	GCA_043497795.1	SAMN44110060	absent	NA	NA	NA
23952_U633	GCA_043497775.1	SAMN44110061	absent	NA	NA	NA
32976_U635	GCA_043497735.1	SAMN44110062	absent	NA	NA	NA
21772_U636	GCA_043497725.1	SAMN44110064	absent	NA	NA	NA
30167_U634	GCA_043497715.1	SAMN44110065	absent	NA	NA	NA
21928_U638	GCA_043497675.1	SAMN44110063	absent	NA	NA	NA
28332_U637	GCA_043497655.1	SAMN44110067	absent	NA	NA	NA
20998_U644	GCA_043497665.1	SAMN44110066	absent	NA	NA	NA
20929_U642	GCA_043497575.1	SAMN44110072	absent	NA	NA	NA
23907_U639	GCA_043497605.1	SAMN44110071	absent	NA	NA	NA
27317_U640	GCA_043497585.1	SAMN44110068	absent	NA	NA	NA
21259_U641	GCA_043497565.1	SAMN44110069	absent	NA	NA	NA
21040_U645	GCA_043497555.1	SAMN44110070	absent	NA	NA	NA
21302_U646	GCA_043497505.1	SAMN44110073	absent	NA	NA	NA
22590_U647	GCA_043497515.1	SAMN44110074	absent	NA	NA	NA
33667_U649	GCA_043497465.1	SAMN44110075	absent	NA	NA	NA
22424_U648	GCA_043497455.1	SAMN44110077	absent	NA	NA	NA
30834_U761	GCA_043497475.1	SAMN44110076	absent	NA	NA	NA
24176_U762	GCA_043497395.1	SAMN44110080	absent	NA	NA	NA
34829_U747	GCA_043497405.1	SAMN44110081	absent	NA	NA	NA
34800_U746	GCA_043497415.1	SAMN44110079	absent	NA	NA	NA
19706_U763	GCA_043497365.1	SAMN44110078	absent	NA	NA	NA
19861_U764	GCA_043497355.1	SAMN44110082	absent	NA	NA	NA
9763_U765	GCA_043497335.1	SAMN44110083	absent	NA	NA	NA
9764_U766	GCA_043497265.1	SAMN44110084	absent	NA	NA	NA
	GCA_043497255.1		absent	NA	NA	NA

## Sheet: Vrenna
Biosample ID	SRR	Age	year of recruitment	source
no sequence	NA	NA	NA	NA
