# Supplementary material for: The invasive GAS puzzle in Italy: genomic insights from a hospital cohort in a fragmented surveillance landscape
Source: Front Cell Infect Microbiol. 2026 Jan 7;15:1684665. doi: 10.3389/fcimb.2025.1684665 (PMC12819700; doi:10.3389/fcimb.2025.1684665)
Supplement: Supplementary Data Sheet 3 — Overview of mutations identified in virulence regulatory genes of invasive GAS isolates sequenced in this study in comparison with reference strain. [file Table6.xlsx]

## Sheet: all_variant_covS
Chromosome	Region	Type	Reference	Allele	Origin tracks	Sample count	Total number of samples	Sample frequency	Mean allele frequency
covS S.pyogenes MGAS5005CP000017	9	SNV	A	G	2406G0199 (Reads, Variants), 2406G0230 (Reads, Variants), 2406G0232 (Reads, Variants)	3	59	5.08475	5.08475
covS S.pyogenes MGAS5005CP000017	24	SNV	C	T	2405G0192 (Reads, Variants), 2406G0203 (Reads, Variants), 2406G0293 (Reads, Variants), 2407G0310 (Reads, Variants), 2406G0308 (Reads, Variants), 2407G0315 (Reads, Variants)	6	59	10.1695	10.1695
covS S.pyogenes MGAS5005CP000017	174	SNV	C	T	2406G0201 (Reads, Variants), 2406G0202 (Reads, Variants), 2406G0297 (Reads, Variants), 2406G0305 (Reads, Variants), 2406G0304 (Reads, Variants)	5	59	8.47458	8.47458
covS S.pyogenes MGAS5005CP000017	214	SNV	G	T	2406G0246 (Reads, Variants)	1	59	1.69492	1.69492
covS S.pyogenes MGAS5005CP000017	231	SNV	A	G	2405G0190 (Reads, Variants), 2406G0233 (Reads, Variants), 2406G0299 (Reads, Variants), 2406G0289 (Reads, Variants), 2406G0302 (Reads, Variants)	5	59	8.47458	8.47458
covS S.pyogenes MGAS5005CP000017	252	SNV	T	C	2406G0199 (Reads, Variants)	1	59	1.69492	1.69492
covS S.pyogenes MGAS5005CP000017	255	SNV	C	T	2406G0203 (Reads, Variants), 2406G0255 (Reads, Variants), 2407G0309 (Reads, Variants), 2406G0308 (Reads, Variants), 2407G0315 (Reads, Variants)	5	59	8.47458	8.47458
covS S.pyogenes MGAS5005CP000017	260	SNV	A	G	2405G0192 (Reads, Variants)	1	59	1.69492	1.69492
covS S.pyogenes MGAS5005CP000017	288	SNV	C	A	2406G0292 (Reads, Variants)	1	59	1.69492	1.69492
covS S.pyogenes MGAS5005CP000017	288	SNV	C	T	2406G0241 (Reads, Variants), 2406G0234 (Reads, Variants), 2502G0106 (Reads, Variants), 2407G0314 (Reads, Variants), 2407G0312 (Reads, Variants)	5	59	8.47458	8.47458
covS S.pyogenes MGAS5005CP000017	294	SNV	T	G	2406G0199 (Reads, Variants), 2406G0198 (Reads, Variants), 2406G0197 (Reads, Variants), 2406G0195 (Reads, Variants), 2405G0192 (Reads, Variants), 2405G0191 (Reads, Variants), 2405G0190 (Reads, Variants), 2406G0203 (Reads, Variants), 2406G0241 (Reads, Variants), 2406G0242 (Reads, Variants), 2406G0244 (Reads, Variants), 2406G0200 (Reads, Variants), 2406G0230 (Reads, Variants), 2406G0233 (Reads, Vari…	36	59	61.0169	61.0169
covS S.pyogenes MGAS5005CP000017	330	SNV	G	A	2405G0192 (Reads, Variants), 2406G0293 (Reads, Variants), 2407G0310 (Reads, Variants)	3	59	5.08475	5.08475
covS S.pyogenes MGAS5005CP000017	505	SNV	C	T	2405G0192 (Reads, Variants)	1	59	1.69492	1.69492
covS S.pyogenes MGAS5005CP000017	508	SNV	C	T	2406G0288 (Reads, Variants)	1	59	1.69492	1.69492
covS S.pyogenes MGAS5005CP000017	539	SNV	A	G	2405G0190 (Reads, Variants), 2406G0299 (Reads, Variants), 2406G0289 (Reads, Variants), 2406G0302 (Reads, Variants)	4	59	6.77966	6.77966
covS S.pyogenes MGAS5005CP000017	543	SNV	G	A	2405G0190 (Reads, Variants), 2406G0203 (Reads, Variants), 2406G0233 (Reads, Variants), 2406G0255 (Reads, Variants), 2406G0299 (Reads, Variants), 2406G0289 (Reads, Variants), 2406G0302 (Reads, Variants), 2407G0309 (Reads, Variants), 2406G0308 (Reads, Variants), 2407G0315 (Reads, Variants)	10	59	16.9492	16.9492
covS S.pyogenes MGAS5005CP000017	546	SNV	G	A	2406G0293 (Reads, Variants), 2406G0287 (Reads, Variants), 2407G0310 (Reads, Variants)	3	59	5.08475	5.08475
covS S.pyogenes MGAS5005CP000017	648	SNV	C	T	2406G0245 (Reads, Variants), 2406G0298 (Reads, Variants), 2406G0291 (Reads, Variants), 2406G0304 (Reads, Variants)	4	59	6.77966	6.77966
covS S.pyogenes MGAS5005CP000017	659	SNV	C	T	2406G0204 (Reads, Variants), 2406G0300 (Reads, Variants)	2	59	3.38983	3.38983
covS S.pyogenes MGAS5005CP000017	677	SNV	C	T	2406G0304 (Reads, Variants)	1	59	1.69492	1.69492
covS S.pyogenes MGAS5005CP000017	692	SNV	A	T	2405G0192 (Reads, Variants)	1	59	1.69492	1.69492
covS S.pyogenes MGAS5005CP000017	780	SNV	T	A	2406G0241 (Reads, Variants), 2406G0234 (Reads, Variants), 2406G0225 (Reads, Variants), 2406G0298 (Reads, Variants), 2406G0293 (Reads, Variants), 2406G0291 (Reads, Variants), 2406G0290 (Reads, Variants), 2406G0288 (Reads, Variants), 2407G0310 (Reads, Variants), 2502G0106 (Reads, Variants), 2407G0314 (Reads, Variants), 2407G0312 (Reads, Variants)	12	59	20.339	20.339
covS S.pyogenes MGAS5005CP000017	792	SNV	C	T	2405G0190 (Reads, Variants), 2406G0203 (Reads, Variants), 2406G0233 (Reads, Variants), 2406G0255 (Reads, Variants), 2406G0299 (Reads, Variants), 2406G0289 (Reads, Variants), 2406G0302 (Reads, Variants), 2407G0309 (Reads, Variants), 2406G0308 (Reads, Variants), 2407G0315 (Reads, Variants)	10	59	16.9492	16.9492
covS S.pyogenes MGAS5005CP000017	856	SNV	G	A	2406G0199 (Reads, Variants), 2406G0198 (Reads, Variants), 2406G0197 (Reads, Variants), 2406G0196 (Reads, Variants), 2406G0195 (Reads, Variants), 2405G0193 (Reads, Variants), 2405G0192 (Reads, Variants), 2405G0191 (Reads, Variants), 2405G0190 (Reads, Variants), 2406G0201 (Reads, Variants), 2406G0202 (Reads, Variants), 2406G0203 (Reads, Variants), 2406G0241 (Reads, Variants), 2406G0242 (Reads, Vari…	49	59	83.0508	83.0508
covS S.pyogenes MGAS5005CP000017	932	SNV	G	A	2406G0293 (Reads, Variants), 2407G0310 (Reads, Variants)	2	59	3.38983	3.38983
covS S.pyogenes MGAS5005CP000017	956	SNV	A	G	2406G0246 (Reads, Variants)	1	59	1.69492	1.69492
covS S.pyogenes MGAS5005CP000017	984	SNV	T	C	2406G0225 (Reads, Variants)	1	59	1.69492	1.69492
covS S.pyogenes MGAS5005CP000017	1041	SNV	G	T	2406G0198 (Reads, Variants), 2406G0197 (Reads, Variants), 2406G0195 (Reads, Variants), 2405G0193 (Reads, Variants), 2405G0191 (Reads, Variants), 2405G0190 (Reads, Variants), 2406G0203 (Reads, Variants), 2406G0245 (Reads, Variants), 2406G0200 (Reads, Variants), 2406G0233 (Reads, Variants), 2406G0255 (Reads, Variants), 2406G0225 (Reads, Variants), 2406G0232 (Reads, Variants), 2406G0258 (Reads, Vari…	27	59	45.7627	45.7627
covS S.pyogenes MGAS5005CP000017	1047	SNV	C	T	2405G0190 (Reads, Variants), 2406G0233 (Reads, Variants), 2406G0299 (Reads, Variants), 2406G0289 (Reads, Variants), 2406G0302 (Reads, Variants)	5	59	8.47458	8.47458
covS S.pyogenes MGAS5005CP000017	1090	SNV	A	G	2406G0292 (Reads, Variants)	1	59	1.69492	1.69492
covS S.pyogenes MGAS5005CP000017	1224	SNV	C	T	2405G0190 (Reads, Variants), 2406G0203 (Reads, Variants), 2406G0245 (Reads, Variants), 2406G0233 (Reads, Variants), 2406G0255 (Reads, Variants), 2406G0299 (Reads, Variants), 2406G0293 (Reads, Variants), 2406G0290 (Reads, Variants), 2406G0289 (Reads, Variants), 2406G0288 (Reads, Variants), 2406G0302 (Reads, Variants), 2407G0310 (Reads, Variants), 2407G0309 (Reads, Variants), 2406G0308 (Reads, Vari…	15	59	25.4237	25.4237
covS S.pyogenes MGAS5005CP000017	1244	SNV	G	A	2406G0290 (Reads, Variants)	1	59	1.69492	1.69492
covS S.pyogenes MGAS5005CP000017	1261	SNV	C	T	2406G0232 (Reads, Variants)	1	59	1.69492	1.69492
covS S.pyogenes MGAS5005CP000017	1333	SNV	C	T	2406G0298 (Reads, Variants), 2406G0291 (Reads, Variants)	2	59	3.38983	3.38983
covS S.pyogenes MGAS5005CP000017	1356	SNV	A	C	2406G0203 (Reads, Variants), 2406G0298 (Reads, Variants), 2406G0293 (Reads, Variants), 2406G0291 (Reads, Variants), 2406G0290 (Reads, Variants), 2406G0288 (Reads, Variants), 2407G0310 (Reads, Variants), 2406G0308 (Reads, Variants), 2407G0315 (Reads, Variants)	9	59	15.2542	15.2542

## Sheet: all_variant_covR
Chromosome	Region	Type	Reference	Allele	Origin tracks	Sample count	Total number of samples	Sample frequency	Mean allele frequency
covR S.pyogenes MGAS5005CP000017	12	SNV	A	G	2406G0201 (Reads, Variants), 2406G0202 (Reads, Variants), 2406G0255 (Reads, Variants), 2406G0297 (Reads, Variants), 2406G0305 (Reads, Variants), 2407G0309 (Reads, Variants)	6	59	10.1695	10.1695
covR S.pyogenes MGAS5005CP000017	78	SNV	T	G	2406G0195 (Reads, Variants), 2406G0200 (Reads, Variants), 2406G0303 (Reads, Variants)	3	59	5.08475	5.08475
covR S.pyogenes MGAS5005CP000017	81	SNV	T	C	2407G0312 (Reads, Variants), 2405G0190 (Reads, Variants), 2406G0241 (Reads, Variants), 2406G0233 (Reads, Variants), 2406G0234 (Reads, Variants), 2406G0298 (Reads, Variants), 2406G0299 (Reads, Variants), 2406G0291 (Reads, Variants), 2406G0289 (Reads, Variants), 2406G0302 (Reads, Variants), 2502G0106 (Reads, Variants), 2407G0314 (Reads, Variants)	12	59	20.339	20.339
covR S.pyogenes MGAS5005CP000017	106	SNV	C	T	2406G0290 (Reads, Variants)	1	59	1.69492	1.69492
covR S.pyogenes MGAS5005CP000017	108	SNV	T	C	2406G0199 (Reads, Variants), 2406G0203 (Reads, Variants), 2406G0244 (Reads, Variants), 2406G0230 (Reads, Variants), 2406G0293 (Reads, Variants), 2406G0304 (Reads, Variants), 2406G0300 (Reads, Variants), 2407G0310 (Reads, Variants), 2406G0308 (Reads, Variants), 2407G0315 (Reads, Variants)	10	59	16.9492	16.9492
covR S.pyogenes MGAS5005CP000017	153	SNV	G	A	2406G0225 (Reads, Variants)	1	59	1.69492	1.69492
covR S.pyogenes MGAS5005CP000017	195	SNV	C	T	2406G0244 (Reads, Variants)	1	59	1.69492	1.69492
covR S.pyogenes MGAS5005CP000017	222	SNV	G	A	2406G0203 (Reads, Variants), 2406G0300 (Reads, Variants), 2406G0308 (Reads, Variants), 2407G0315 (Reads, Variants)	4	59	6.77966	6.77966
covR S.pyogenes MGAS5005CP000017	287	SNV	C	T	2406G0298 (Reads, Variants)	1	59	1.69492	1.69492
covR S.pyogenes MGAS5005CP000017	363	SNV	T	C	2406G0203 (Reads, Variants), 2406G0308 (Reads, Variants), 2407G0315 (Reads, Variants)	3	59	5.08475	5.08475
covR S.pyogenes MGAS5005CP000017	383	SNV	T	C	2406G0198 (Reads, Variants), 2406G0197 (Reads, Variants), 2405G0191 (Reads, Variants), 2406G0258 (Reads, Variants), 2406G0307 (Reads, Variants)	5	59	8.47458	8.47458
covR S.pyogenes MGAS5005CP000017	396	SNV	C	T	2406G0293 (Reads, Variants), 2406G0304 (Reads, Variants), 2406G0300 (Reads, Variants), 2407G0310 (Reads, Variants)	4	59	6.77966	6.77966
covR S.pyogenes MGAS5005CP000017	507	SNV	T	C	2406G0199 (Reads, Variants), 2406G0198 (Reads, Variants), 2406G0197 (Reads, Variants), 2405G0191 (Reads, Variants), 2406G0203 (Reads, Variants), 2406G0244 (Reads, Variants), 2406G0245 (Reads, Variants), 2406G0230 (Reads, Variants), 2406G0258 (Reads, Variants), 2406G0298 (Reads, Variants), 2406G0293 (Reads, Variants), 2406G0291 (Reads, Variants), 2406G0288 (Reads, Variants), 2406G0300 (Reads, Vari…	18	59	30.5085	30.5085
covR S.pyogenes MGAS5005CP000017	516	SNV	T	C	2406G0293 (Reads, Variants), 2407G0310 (Reads, Variants)	2	59	3.38983	3.38983
covR S.pyogenes MGAS5005CP000017	567	SNV	C	T	2406G0255 (Reads, Variants), 2406G0290 (Reads, Variants), 2407G0309 (Reads, Variants)	3	59	5.08475	5.08475
covR S.pyogenes MGAS5005CP000017	579	SNV	T	C	2406G0245 (Reads, Variants), 2406G0298 (Reads, Variants), 2406G0291 (Reads, Variants)	3	59	5.08475	5.08475
covR S.pyogenes MGAS5005CP000017	600	SNV	T	C	2406G0293 (Reads, Variants), 2407G0310 (Reads, Variants)	2	59	3.38983	3.38983

## Sheet: all_variant_mga
Chromosome	Region	Type	Reference	Allele

## Sheet: all_variant_rgg
Chromosome	Region	Type	Reference	Allele	Origin tracks	Sample count	Total number of samples	Sample frequency	Mean allele frequency
rgg	18	SNV	C	T	2406G0300 (Reads, Variants)	1	59	1.69492	1.69492
rgg	56	SNV	A	G	2407G0312 (Reads, Variants)	1	59	1.69492	1.69492
rgg	58	SNV	C	A	2407G0312 (Reads, Variants)	1	59	1.69492	1.69492
rgg	60	SNV	A	G	2407G0312 (Reads, Variants)	1	59	1.69492	1.69492
rgg	68	SNV	G	C	2406G0258 (Reads, Variants)	1	59	1.69492	1.69492
rgg	88	SNV	A	G	2406G0200 (Reads, Variants)	1	59	1.69492	1.69492
rgg	90	SNV	C	G	2406G0293 (Reads, Variants), 2407G0310 (Reads, Variants)	2	59	3.38983	3.38983
rgg	144	SNV	T	C	2406G0196 (Reads, Variants), 2406G0246 (Reads, Variants)	2	59	3.38983	3.38983
rgg	144^145	Insertion	-	A	2406G0242 (Reads, Variants)	1	59	1.69492	1.69492
rgg	172	SNV	G	A	2406G0199 (Reads, Variants)	1	59	1.69492	1.69492
rgg	179	SNV	T	C	2407G0314 (Reads, Variants)	1	59	1.69492	1.69492
rgg	210	SNV	C	T	2406G0199 (Reads, Variants), 2405G0193 (Reads, Variants), 2405G0192 (Reads, Variants), 2405G0190 (Reads, Variants), 2406G0242 (Reads, Variants), 2406G0244 (Reads, Variants), 2406G0245 (Reads, Variants), 2406G0204 (Reads, Variants), 2406G0233 (Reads, Variants), 2406G0255 (Reads, Variants), 2406G0225 (Reads, Variants), 2406G0232 (Reads, Variants), 2406G0298 (Reads, Variants), 2406G0299 (Reads, Vari…	21	59	35.5932	35.5932
rgg	237	SNV	A	C	2406G0245 (Reads, Variants), 2406G0305 (Reads, Variants)	2	59	3.38983	3.38983
rgg	240	SNV	A	G	2406G0203 (Reads, Variants), 2406G0308 (Reads, Variants), 2407G0315 (Reads, Variants)	3	59	5.08475	5.08475
rgg	245	SNV	A	C	2406G0246 (Reads, Variants)	1	59	1.69492	1.69492
rgg	252	SNV	A	G	2406G0199 (Reads, Variants), 2405G0192 (Reads, Variants), 2406G0245 (Reads, Variants), 2406G0232 (Reads, Variants), 2406G0305 (Reads, Variants), 2406G0300 (Reads, Variants)	6	59	10.1695	10.1695
rgg	267	SNV	A	T	2406G0255 (Reads, Variants), 2407G0309 (Reads, Variants)	2	59	3.38983	3.38983
rgg	277	SNV	C	T	2406G0225 (Reads, Variants)	1	59	1.69492	1.69492
rgg	306	SNV	G	A	2406G0255 (Reads, Variants), 2407G0309 (Reads, Variants)	2	59	3.38983	3.38983
rgg	311	SNV	C	T	2406G0308 (Reads, Variants)	1	59	1.69492	1.69492
rgg	342	SNV	G	A	2406G0199 (Reads, Variants), 2406G0230 (Reads, Variants), 2406G0290 (Reads, Variants)	3	59	5.08475	5.08475
rgg	348	SNV	A	T	2406G0298 (Reads, Variants)	1	59	1.69492	1.69492
rgg	364	SNV	G	C	2406G0290 (Reads, Variants)	1	59	1.69492	1.69492
rgg	385	SNV	C	G	2406G0197 (Reads, Variants)	1	59	1.69492	1.69492
rgg	465	SNV	T	C	2406G0195 (Reads, Variants), 2406G0200 (Reads, Variants), 2406G0303 (Reads, Variants)	3	59	5.08475	5.08475
rgg	474	SNV	G	A	2406G0245 (Reads, Variants), 2406G0305 (Reads, Variants)	2	59	3.38983	3.38983
rgg	475	SNV	T	A	2406G0225 (Reads, Variants)	1	59	1.69492	1.69492
rgg	480	SNV	C	T	2405G0193 (Reads, Variants), 2405G0190 (Reads, Variants), 2406G0242 (Reads, Variants), 2406G0245 (Reads, Variants), 2406G0233 (Reads, Variants), 2406G0299 (Reads, Variants), 2406G0289 (Reads, Variants), 2406G0292 (Reads, Variants), 2406G0287 (Reads, Variants), 2406G0305 (Reads, Variants), 2406G0302 (Reads, Variants), 2406G0300 (Reads, Variants)	12	59	20.339	20.339
rgg	648	SNV	T	G	2406G0233 (Reads, Variants)	1	59	1.69492	1.69492
rgg	683	SNV	G	A	2406G0293 (Reads, Variants)	1	59	1.69492	1.69492
rgg	687	SNV	G	A	2406G0204 (Reads, Variants), 2406G0230 (Reads, Variants)	2	59	3.38983	3.38983
rgg	711	SNV	C	T	2407G0312 (Reads, Variants), 2406G0241 (Reads, Variants), 2406G0234 (Reads, Variants), 2502G0106 (Reads, Variants), 2407G0314 (Reads, Variants)	5	59	8.47458	8.47458
rgg	729	SNV	G	A	2405G0193 (Reads, Variants), 2406G0287 (Reads, Variants)	2	59	3.38983	3.38983
rgg	732	SNV	G	T	2406G0293 (Reads, Variants), 2407G0310 (Reads, Variants)	2	59	3.38983	3.38983
rgg	750	SNV	G	A	2406G0304 (Reads, Variants)	1	59	1.69492	1.69492
rgg	759	SNV	G	A	2405G0193 (Reads, Variants), 2405G0190 (Reads, Variants), 2406G0233 (Reads, Variants), 2406G0299 (Reads, Variants), 2406G0289 (Reads, Variants), 2406G0292 (Reads, Variants), 2406G0287 (Reads, Variants), 2406G0305 (Reads, Variants), 2406G0302 (Reads, Variants)	9	59	15.2542	15.2542
rgg	777	SNV	T	C	2405G0193 (Reads, Variants), 2405G0192 (Reads, Variants), 2405G0190 (Reads, Variants), 2406G0242 (Reads, Variants), 2406G0244 (Reads, Variants), 2406G0245 (Reads, Variants), 2406G0204 (Reads, Variants), 2406G0233 (Reads, Variants), 2406G0232 (Reads, Variants), 2406G0299 (Reads, Variants), 2406G0293 (Reads, Variants), 2406G0290 (Reads, Variants), 2406G0289 (Reads, Variants), 2406G0287 (Reads, Vari…	17	59	28.8136	28.8136
rgg	810	SNV	C	T	2406G0242 (Reads, Variants), 2406G0300 (Reads, Variants)	2	59	3.38983	3.38983
rgg	842	SNV	G	A	2406G0199 (Reads, Variants)	1	59	1.69492	1.69492

## Sheet: all_variant_rexA
Chromosome	Region	Type	Reference	Allele	Origin tracks	Sample count	Total number of samples	Sample frequency	Mean allele frequency
rexA	3	SNV	G	A	2406G0198 (Reads, Variants), 2406G0197 (Reads, Variants), 2405G0191 (Reads, Variants), 2406G0258 (Reads, Variants), 2406G0307 (Reads, Variants)	5	59	8.47458	8.47458
rexA	79	SNV	C	T	2406G0293 (Reads, Variants), 2407G0310 (Reads, Variants)	2	59	3.38983	3.38983
rexA	84	SNV	G	A	2406G0199 (Reads, Variants), 2406G0198 (Reads, Variants), 2406G0197 (Reads, Variants), 2406G0196 (Reads, Variants), 2406G0195 (Reads, Variants), 2405G0193 (Reads, Variants), 2405G0192 (Reads, Variants), 2405G0191 (Reads, Variants), 2405G0190 (Reads, Variants), 2406G0201 (Reads, Variants), 2406G0202 (Reads, Variants), 2406G0203 (Reads, Variants), 2406G0241 (Reads, Variants), 2406G0242 (Reads, Vari…	49	59	83.0508	83.0508
rexA	101	SNV	G	A	2406G0199 (Reads, Variants), 2406G0195 (Reads, Variants), 2405G0193 (Reads, Variants), 2406G0241 (Reads, Variants), 2406G0244 (Reads, Variants), 2406G0200 (Reads, Variants), 2406G0204 (Reads, Variants), 2406G0230 (Reads, Variants), 2406G0234 (Reads, Variants), 2406G0225 (Reads, Variants), 2406G0232 (Reads, Variants), 2406G0292 (Reads, Variants), 2406G0287 (Reads, Variants), 2406G0305 (Reads, Vari…	18	59	30.5085	30.5085
rexA	105	SNV	A	T	2406G0199 (Reads, Variants), 2406G0198 (Reads, Variants), 2406G0197 (Reads, Variants), 2406G0196 (Reads, Variants), 2406G0195 (Reads, Variants), 2405G0193 (Reads, Variants), 2405G0192 (Reads, Variants), 2405G0191 (Reads, Variants), 2405G0190 (Reads, Variants), 2406G0201 (Reads, Variants), 2406G0202 (Reads, Variants), 2406G0203 (Reads, Variants), 2406G0241 (Reads, Variants), 2406G0242 (Reads, Vari…	49	59	83.0508	83.0508
rexA	166	SNV	A	G	2406G0201 (Reads, Variants), 2406G0202 (Reads, Variants), 2406G0297 (Reads, Variants), 2406G0288 (Reads, Variants)	4	59	6.77966	6.77966
rexA	219	SNV	C	T	2406G0198 (Reads, Variants), 2406G0197 (Reads, Variants), 2405G0192 (Reads, Variants), 2405G0191 (Reads, Variants), 2406G0258 (Reads, Variants), 2406G0298 (Reads, Variants), 2406G0291 (Reads, Variants), 2406G0307 (Reads, Variants)	8	59	13.5593	13.5593
rexA	306	SNV	G	A	2406G0199 (Reads, Variants), 2406G0198 (Reads, Variants), 2406G0197 (Reads, Variants), 2406G0196 (Reads, Variants), 2406G0195 (Reads, Variants), 2405G0193 (Reads, Variants), 2405G0192 (Reads, Variants), 2405G0191 (Reads, Variants), 2405G0190 (Reads, Variants), 2406G0201 (Reads, Variants), 2406G0202 (Reads, Variants), 2406G0203 (Reads, Variants), 2406G0241 (Reads, Variants), 2406G0242 (Reads, Vari…	49	59	83.0508	83.0508
rexA	394	SNV	T	G	2405G0190 (Reads, Variants), 2406G0233 (Reads, Variants), 2406G0255 (Reads, Variants), 2406G0299 (Reads, Variants), 2406G0289 (Reads, Variants), 2406G0302 (Reads, Variants), 2407G0309 (Reads, Variants)	7	59	11.8644	11.8644
rexA	443	SNV	G	A	2406G0292 (Reads, Variants)	1	59	1.69492	1.69492
rexA	509	SNV	A	G	2406G0203 (Reads, Variants), 2406G0308 (Reads, Variants), 2407G0315 (Reads, Variants)	3	59	5.08475	5.08475
rexA	511	SNV	G	A	2406G0232 (Reads, Variants)	1	59	1.69492	1.69492
rexA	527	SNV	T	C	2406G0225 (Reads, Variants)	1	59	1.69492	1.69492
rexA	545	SNV	A	G	2406G0198 (Reads, Variants), 2406G0197 (Reads, Variants), 2406G0195 (Reads, Variants), 2405G0193 (Reads, Variants), 2405G0192 (Reads, Variants), 2405G0191 (Reads, Variants), 2405G0190 (Reads, Variants), 2406G0201 (Reads, Variants), 2406G0202 (Reads, Variants), 2406G0203 (Reads, Variants), 2406G0241 (Reads, Variants), 2406G0245 (Reads, Variants), 2406G0200 (Reads, Variants), 2406G0204 (Reads, Vari…	42	59	71.1864	71.1864
rexA	575	SNV	T	C	2406G0195 (Reads, Variants), 2405G0193 (Reads, Variants), 2406G0241 (Reads, Variants), 2406G0200 (Reads, Variants), 2406G0234 (Reads, Variants), 2406G0232 (Reads, Variants), 2406G0290 (Reads, Variants), 2406G0292 (Reads, Variants), 2406G0287 (Reads, Variants), 2406G0305 (Reads, Variants), 2406G0304 (Reads, Variants), 2406G0303 (Reads, Variants), 2502G0106 (Reads, Variants), 2407G0314 (Reads, Vari…	15	59	25.4237	25.4237
rexA	609	SNV	C	T	2406G0199 (Reads, Variants), 2406G0230 (Reads, Variants)	2	59	3.38983	3.38983
rexA	618	SNV	C	T	2406G0300 (Reads, Variants)	1	59	1.69492	1.69492
rexA	678	SNV	C	T	2406G0199 (Reads, Variants), 2406G0198 (Reads, Variants), 2406G0197 (Reads, Variants), 2406G0196 (Reads, Variants), 2406G0195 (Reads, Variants), 2405G0193 (Reads, Variants), 2405G0192 (Reads, Variants), 2405G0191 (Reads, Variants), 2405G0190 (Reads, Variants), 2406G0201 (Reads, Variants), 2406G0202 (Reads, Variants), 2406G0203 (Reads, Variants), 2406G0241 (Reads, Variants), 2406G0242 (Reads, Vari…	49	59	83.0508	83.0508
rexA	681	SNV	A	C	2406G0203 (Reads, Variants), 2406G0308 (Reads, Variants), 2407G0315 (Reads, Variants)	3	59	5.08475	5.08475
rexA	732	SNV	A	G	2405G0190 (Reads, Variants), 2406G0299 (Reads, Variants), 2406G0289 (Reads, Variants), 2406G0302 (Reads, Variants)	4	59	6.77966	6.77966
rexA	831	SNV	G	A	2406G0196 (Reads, Variants), 2406G0242 (Reads, Variants), 2406G0246 (Reads, Variants)	3	59	5.08475	5.08475
rexA	845	SNV	C	T	2406G0290 (Reads, Variants)	1	59	1.69492	1.69492
rexA	866	SNV	A	T	2406G0201 (Reads, Variants), 2406G0202 (Reads, Variants), 2406G0297 (Reads, Variants)	3	59	5.08475	5.08475
rexA	874	SNV	C	T	2406G0298 (Reads, Variants)	1	59	1.69492	1.69492
rexA	885	SNV	C	T	2406G0293 (Reads, Variants), 2407G0310 (Reads, Variants)	2	59	3.38983	3.38983
rexA	937	SNV	G	A	2407G0315 (Reads, Variants)	1	59	1.69492	1.69492
rexA	939	SNV	C	T	2406G0289 (Reads, Variants)	1	59	1.69492	1.69492
rexA	951	SNV	G	A	2406G0203 (Reads, Variants), 2406G0308 (Reads, Variants), 2407G0315 (Reads, Variants)	3	59	5.08475	5.08475
rexA	971	SNV	G	A	2406G0199 (Reads, Variants), 2406G0195 (Reads, Variants), 2405G0193 (Reads, Variants), 2406G0241 (Reads, Variants), 2406G0244 (Reads, Variants), 2406G0200 (Reads, Variants), 2406G0204 (Reads, Variants), 2406G0230 (Reads, Variants), 2406G0234 (Reads, Variants), 2406G0292 (Reads, Variants), 2406G0287 (Reads, Variants), 2406G0305 (Reads, Variants), 2406G0303 (Reads, Variants), 2406G0300 (Reads, Vari…	17	59	28.8136	28.8136
rexA	983	SNV	C	T	2406G0242 (Reads, Variants)	1	59	1.69492	1.69492
rexA	991	SNV	G	T	2406G0203 (Reads, Variants), 2406G0308 (Reads, Variants), 2407G0315 (Reads, Variants)	3	59	5.08475	5.08475
rexA	998	SNV	C	T	2406G0290 (Reads, Variants)	1	59	1.69492	1.69492
rexA	1099	SNV	T	C	2406G0199 (Reads, Variants), 2406G0198 (Reads, Variants), 2406G0197 (Reads, Variants), 2406G0196 (Reads, Variants), 2406G0195 (Reads, Variants), 2405G0193 (Reads, Variants), 2405G0192 (Reads, Variants), 2405G0191 (Reads, Variants), 2405G0190 (Reads, Variants), 2406G0201 (Reads, Variants), 2406G0202 (Reads, Variants), 2406G0203 (Reads, Variants), 2406G0241 (Reads, Variants), 2406G0242 (Reads, Vari…	49	59	83.0508	83.0508
rexA	1101	SNV	C	T	2406G0304 (Reads, Variants)	1	59	1.69492	1.69492
rexA	1129	SNV	C	T	2406G0195 (Reads, Variants), 2406G0200 (Reads, Variants), 2406G0303 (Reads, Variants)	3	59	5.08475	5.08475
rexA	1134	SNV	G	A	2406G0287 (Reads, Variants), 2406G0305 (Reads, Variants)	2	59	3.38983	3.38983
rexA	1144	SNV	G	A	2406G0198 (Reads, Variants), 2406G0197 (Reads, Variants), 2405G0191 (Reads, Variants), 2406G0258 (Reads, Variants), 2406G0307 (Reads, Variants)	5	59	8.47458	8.47458
rexA	1164	SNV	A	G	2406G0245 (Reads, Variants)	1	59	1.69492	1.69492
rexA	1173	SNV	T	C	2406G0199 (Reads, Variants), 2405G0193 (Reads, Variants), 2406G0241 (Reads, Variants), 2406G0242 (Reads, Variants), 2406G0244 (Reads, Variants), 2406G0204 (Reads, Variants), 2406G0230 (Reads, Variants), 2406G0234 (Reads, Variants), 2406G0292 (Reads, Variants), 2406G0287 (Reads, Variants), 2406G0300 (Reads, Variants), 2502G0106 (Reads, Variants), 2407G0314 (Reads, Variants), 2407G0312 (Reads, Vari…	14	59	23.7288	23.7288
rexA	1192	SNV	A	G	2406G0305 (Reads, Variants)	1	59	1.69492	1.69492
rexA	1195	SNV	G	A	2405G0190 (Reads, Variants), 2406G0233 (Reads, Variants), 2406G0255 (Reads, Variants), 2406G0299 (Reads, Variants), 2406G0289 (Reads, Variants), 2406G0302 (Reads, Variants), 2407G0309 (Reads, Variants)	7	59	11.8644	11.8644
rexA	1203	SNV	T	C	2406G0232 (Reads, Variants), 2406G0305 (Reads, Variants)	2	59	3.38983	3.38983
rexA	1320	SNV	C	A	2406G0290 (Reads, Variants)	1	59	1.69492	1.69492
rexA	1438	SNV	C	A	2405G0193 (Reads, Variants), 2405G0192 (Reads, Variants), 2406G0245 (Reads, Variants), 2406G0255 (Reads, Variants), 2406G0304 (Reads, Variants), 2407G0309 (Reads, Variants)	6	59	10.1695	10.1695
rexA	1509	SNV	T	C	2406G0196 (Reads, Variants), 2405G0192 (Reads, Variants), 2406G0201 (Reads, Variants), 2406G0202 (Reads, Variants), 2406G0203 (Reads, Variants), 2406G0241 (Reads, Variants), 2406G0246 (Reads, Variants), 2406G0234 (Reads, Variants), 2406G0232 (Reads, Variants), 2406G0297 (Reads, Variants), 2406G0290 (Reads, Variants), 2406G0288 (Reads, Variants), 2406G0305 (Reads, Variants), 2406G0304 (Reads, Vari…	19	59	32.2034	32.2034
rexA	1524	SNV	C	T	2406G0198 (Reads, Variants), 2406G0197 (Reads, Variants), 2405G0191 (Reads, Variants), 2406G0258 (Reads, Variants), 2406G0307 (Reads, Variants)	5	59	8.47458	8.47458
rexA	1546	SNV	G	A	2406G0241 (Reads, Variants), 2406G0234 (Reads, Variants), 2502G0106 (Reads, Variants), 2407G0314 (Reads, Variants), 2407G0312 (Reads, Variants)	5	59	8.47458	8.47458
rexA	1550	SNV	T	C	2406G0196 (Reads, Variants), 2406G0246 (Reads, Variants)	2	59	3.38983	3.38983
rexA	1557	SNV	C	T	2406G0201 (Reads, Variants), 2406G0202 (Reads, Variants), 2406G0241 (Reads, Variants), 2406G0234 (Reads, Variants), 2406G0232 (Reads, Variants), 2406G0297 (Reads, Variants), 2406G0290 (Reads, Variants), 2406G0288 (Reads, Variants), 2406G0305 (Reads, Variants), 2406G0304 (Reads, Variants), 2502G0106 (Reads, Variants), 2407G0314 (Reads, Variants), 2407G0312 (Reads, Variants)	13	59	22.0339	22.0339
rexA	1588	SNV	C	T	2406G0232 (Reads, Variants), 2406G0305 (Reads, Variants)	2	59	3.38983	3.38983
rexA	1657	SNV	G	A	2406G0198 (Reads, Variants), 2406G0197 (Reads, Variants), 2405G0191 (Reads, Variants), 2406G0258 (Reads, Variants), 2406G0307 (Reads, Variants)	5	59	8.47458	8.47458
rexA	1680	SNV	G	A	2406G0287 (Reads, Variants)	1	59	1.69492	1.69492
rexA	1693	SNV	A	G	2406G0201 (Reads, Variants), 2406G0202 (Reads, Variants), 2406G0297 (Reads, Variants)	3	59	5.08475	5.08475
rexA	1695	SNV	T	C	2406G0195 (Reads, Variants), 2405G0192 (Reads, Variants), 2406G0201 (Reads, Variants), 2406G0202 (Reads, Variants), 2406G0203 (Reads, Variants), 2406G0242 (Reads, Variants), 2406G0244 (Reads, Variants), 2406G0245 (Reads, Variants), 2406G0200 (Reads, Variants), 2406G0230 (Reads, Variants), 2406G0225 (Reads, Variants), 2406G0297 (Reads, Variants), 2406G0298 (Reads, Variants), 2406G0291 (Reads, Vari…	20	59	33.8983	33.8983
rexA	1699^1700	Insertion	-	GTA	2405G0193 (Reads, Variants)	1	59	1.69492	1.69492
rexA	1702	SNV	A	T	2405G0193 (Reads, Variants)	1	59	1.69492	1.69492
rexA	1704^1705	Insertion	-	TTTAGTGAGGTTACA	2405G0193 (Reads, Variants)	1	59	1.69492	1.69492
rexA	1741	SNV	A	C	2406G0290 (Reads, Variants)	1	59	1.69492	1.69492
rexA	1761	SNV	C	T	2406G0195 (Reads, Variants), 2406G0200 (Reads, Variants), 2406G0303 (Reads, Variants)	3	59	5.08475	5.08475
rexA	1768	SNV	T	C	2406G0198 (Reads, Variants), 2406G0197 (Reads, Variants), 2405G0191 (Reads, Variants), 2406G0258 (Reads, Variants), 2406G0307 (Reads, Variants)	5	59	8.47458	8.47458
rexA	1825	SNV	G	A	2405G0190 (Reads, Variants), 2406G0233 (Reads, Variants), 2406G0299 (Reads, Variants), 2406G0289 (Reads, Variants), 2406G0302 (Reads, Variants)	5	59	8.47458	8.47458
rexA	1841	SNV	C	T	2405G0192 (Reads, Variants)	1	59	1.69492	1.69492
rexA	1867	SNV	A	G	2406G0204 (Reads, Variants), 2406G0300 (Reads, Variants)	2	59	3.38983	3.38983
rexA	1908	SNV	C	T	2405G0192 (Reads, Variants)	1	59	1.69492	1.69492
rexA	1957	SNV	C	T	2406G0288 (Reads, Variants)	1	59	1.69492	1.69492
rexA	1977	SNV	G	A	2406G0201 (Reads, Variants), 2406G0202 (Reads, Variants), 2406G0297 (Reads, Variants), 2406G0288 (Reads, Variants)	4	59	6.77966	6.77966
rexA	2015	SNV	A	T	2406G0292 (Reads, Variants)	1	59	1.69492	1.69492
rexA	2046	SNV	A	G	2406G0195 (Reads, Variants), 2405G0192 (Reads, Variants), 2406G0245 (Reads, Variants), 2406G0200 (Reads, Variants), 2406G0225 (Reads, Variants), 2406G0298 (Reads, Variants), 2406G0291 (Reads, Variants), 2406G0290 (Reads, Variants), 2406G0287 (Reads, Variants), 2406G0303 (Reads, Variants)	10	59	16.9492	16.9492
rexA	2053	SNV	G	A	2406G0242 (Reads, Variants)	1	59	1.69492	1.69492
rexA	2056	SNV	G	T	2406G0198 (Reads, Variants), 2406G0197 (Reads, Variants), 2405G0191 (Reads, Variants), 2406G0258 (Reads, Variants), 2406G0307 (Reads, Variants)	5	59	8.47458	8.47458
rexA	2074	SNV	C	T	2406G0232 (Reads, Variants), 2406G0304 (Reads, Variants)	2	59	3.38983	3.38983
rexA	2088	SNV	T	C	2406G0304 (Reads, Variants)	1	59	1.69492	1.69492
rexA	2116	SNV	G	A	2406G0196 (Reads, Variants), 2405G0190 (Reads, Variants), 2406G0246 (Reads, Variants), 2406G0233 (Reads, Variants), 2406G0255 (Reads, Variants), 2406G0299 (Reads, Variants), 2406G0289 (Reads, Variants), 2406G0302 (Reads, Variants), 2407G0309 (Reads, Variants)	9	59	15.2542	15.2542
rexA	2139	SNV	C	T	2406G0196 (Reads, Variants), 2405G0190 (Reads, Variants), 2406G0246 (Reads, Variants), 2406G0233 (Reads, Variants), 2406G0255 (Reads, Variants), 2406G0299 (Reads, Variants), 2406G0289 (Reads, Variants), 2406G0305 (Reads, Variants), 2406G0302 (Reads, Variants), 2407G0309 (Reads, Variants)	10	59	16.9492	16.9492
rexA	2162	SNV	G	A	2406G0304 (Reads, Variants)	1	59	1.69492	1.69492
rexA	2193	SNV	T	C	2406G0198 (Reads, Variants), 2406G0197 (Reads, Variants), 2406G0195 (Reads, Variants), 2405G0192 (Reads, Variants), 2405G0191 (Reads, Variants), 2406G0201 (Reads, Variants), 2406G0202 (Reads, Variants), 2406G0241 (Reads, Variants), 2406G0244 (Reads, Variants), 2406G0245 (Reads, Variants), 2406G0200 (Reads, Variants), 2406G0230 (Reads, Variants), 2406G0234 (Reads, Variants), 2406G0225 (Reads, Vari…	27	59	45.7627	45.7627
rexA	2310	SNV	G	A	2406G0201 (Reads, Variants), 2406G0202 (Reads, Variants), 2406G0297 (Reads, Variants)	3	59	5.08475	5.08475
rexA	2313	SNV	A	G	2406G0241 (Reads, Variants), 2406G0234 (Reads, Variants), 2502G0106 (Reads, Variants), 2407G0314 (Reads, Variants), 2407G0312 (Reads, Variants)	5	59	8.47458	8.47458
rexA	2317	SNV	C	T	2406G0255 (Reads, Variants), 2407G0309 (Reads, Variants)	2	59	3.38983	3.38983
rexA	2343	SNV	A	G	2406G0204 (Reads, Variants), 2406G0300 (Reads, Variants)	2	59	3.38983	3.38983
rexA	2367	SNV	T	A	2406G0198 (Reads, Variants), 2406G0197 (Reads, Variants), 2406G0196 (Reads, Variants), 2406G0195 (Reads, Variants), 2405G0191 (Reads, Variants), 2405G0190 (Reads, Variants), 2406G0201 (Reads, Variants), 2406G0202 (Reads, Variants), 2406G0241 (Reads, Variants), 2406G0244 (Reads, Variants), 2406G0245 (Reads, Variants), 2406G0246 (Reads, Variants), 2406G0200 (Reads, Variants), 2406G0204 (Reads, Vari…	38	59	64.4068	64.4068
rexA	2383	SNV	A	G	2406G0199 (Reads, Variants), 2406G0198 (Reads, Variants), 2406G0197 (Reads, Variants), 2406G0196 (Reads, Variants), 2406G0195 (Reads, Variants), 2405G0193 (Reads, Variants), 2405G0192 (Reads, Variants), 2405G0191 (Reads, Variants), 2405G0190 (Reads, Variants), 2406G0201 (Reads, Variants), 2406G0202 (Reads, Variants), 2406G0203 (Reads, Variants), 2406G0241 (Reads, Variants), 2406G0242 (Reads, Vari…	49	59	83.0508	83.0508
rexA	2391	SNV	A	G	2405G0192 (Reads, Variants)	1	59	1.69492	1.69492
rexA	2412	SNV	C	T	2406G0232 (Reads, Variants)	1	59	1.69492	1.69492
rexA	2415	SNV	T	C	2406G0288 (Reads, Variants)	1	59	1.69492	1.69492
rexA	2421	SNV	G	A	2406G0232 (Reads, Variants)	1	59	1.69492	1.69492
rexA	2454	SNV	C	A	2406G0290 (Reads, Variants)	1	59	1.69492	1.69492
rexA	2575	SNV	C	G	2405G0193 (Reads, Variants)	1	59	1.69492	1.69492
rexA	2631	SNV	G	A	2406G0232 (Reads, Variants)	1	59	1.69492	1.69492
rexA	2634	SNV	G	A	2406G0201 (Reads, Variants), 2406G0202 (Reads, Variants), 2406G0241 (Reads, Variants), 2406G0234 (Reads, Variants), 2406G0297 (Reads, Variants), 2502G0106 (Reads, Variants), 2407G0314 (Reads, Variants), 2407G0312 (Reads, Variants)	8	59	13.5593	13.5593
rexA	2656	SNV	G	C	2406G0199 (Reads, Variants), 2406G0198 (Reads, Variants), 2406G0197 (Reads, Variants), 2406G0196 (Reads, Variants), 2406G0195 (Reads, Variants), 2405G0193 (Reads, Variants), 2405G0192 (Reads, Variants), 2405G0191 (Reads, Variants), 2405G0190 (Reads, Variants), 2406G0201 (Reads, Variants), 2406G0202 (Reads, Variants), 2406G0203 (Reads, Variants), 2406G0241 (Reads, Variants), 2406G0242 (Reads, Vari…	49	59	83.0508	83.0508
rexA	2668	SNV	C	T	2406G0198 (Reads, Variants), 2406G0197 (Reads, Variants), 2406G0196 (Reads, Variants), 2405G0191 (Reads, Variants), 2405G0190 (Reads, Variants), 2406G0245 (Reads, Variants), 2406G0246 (Reads, Variants), 2406G0233 (Reads, Variants), 2406G0255 (Reads, Variants), 2406G0225 (Reads, Variants), 2406G0258 (Reads, Variants), 2406G0298 (Reads, Variants), 2406G0299 (Reads, Variants), 2406G0291 (Reads, Vari…	20	59	33.8983	33.8983
rexA	2742	SNV	A	T	2406G0198 (Reads, Variants), 2406G0197 (Reads, Variants), 2406G0196 (Reads, Variants), 2405G0191 (Reads, Variants), 2405G0190 (Reads, Variants), 2406G0201 (Reads, Variants), 2406G0202 (Reads, Variants), 2406G0241 (Reads, Variants), 2406G0242 (Reads, Variants), 2406G0244 (Reads, Variants), 2406G0245 (Reads, Variants), 2406G0246 (Reads, Variants), 2406G0204 (Reads, Variants), 2406G0230 (Reads, Vari…	33	59	55.9322	55.9322
rexA	2765	SNV	G	A	2406G0203 (Reads, Variants), 2406G0308 (Reads, Variants), 2407G0315 (Reads, Variants)	3	59	5.08475	5.08475
rexA	2776	SNV	C	T	2406G0201 (Reads, Variants), 2406G0202 (Reads, Variants), 2406G0297 (Reads, Variants)	3	59	5.08475	5.08475
rexA	2836	SNV	A	G	2406G0255 (Reads, Variants), 2407G0309 (Reads, Variants)	2	59	3.38983	3.38983
rexA	2838	SNV	A	G	2406G0199 (Reads, Variants), 2405G0192 (Reads, Variants)	2	59	3.38983	3.38983
rexA	2866	SNV	G	A	2406G0225 (Reads, Variants), 2406G0298 (Reads, Variants), 2406G0291 (Reads, Variants)	3	59	5.08475	5.08475
rexA	2919	SNV	A	G	2406G0201 (Reads, Variants), 2406G0202 (Reads, Variants), 2406G0241 (Reads, Variants), 2406G0234 (Reads, Variants), 2406G0297 (Reads, Variants), 2502G0106 (Reads, Variants), 2407G0314 (Reads, Variants), 2407G0312 (Reads, Variants)	8	59	13.5593	13.5593
rexA	2921	SNV	C	T	2406G0201 (Reads, Variants), 2406G0202 (Reads, Variants), 2406G0241 (Reads, Variants), 2406G0234 (Reads, Variants), 2406G0297 (Reads, Variants), 2502G0106 (Reads, Variants), 2407G0314 (Reads, Variants), 2407G0312 (Reads, Variants)	8	59	13.5593	13.5593
rexA	2925	SNV	A	G	2406G0293 (Reads, Variants), 2407G0310 (Reads, Variants)	2	59	3.38983	3.38983
rexA	2927	SNV	A	G	2406G0292 (Reads, Variants)	1	59	1.69492	1.69492
rexA	2938	SNV	C	G	2406G0201 (Reads, Variants), 2406G0202 (Reads, Variants), 2406G0241 (Reads, Variants), 2406G0234 (Reads, Variants), 2406G0297 (Reads, Variants), 2502G0106 (Reads, Variants), 2407G0314 (Reads, Variants), 2407G0312 (Reads, Variants)	8	59	13.5593	13.5593
rexA	2939	SNV	C	T	2406G0290 (Reads, Variants)	1	59	1.69492	1.69492
rexA	2989	SNV	G	A	2406G0305 (Reads, Variants)	1	59	1.69492	1.69492
rexA	3012	SNV	A	G	2406G0198 (Reads, Variants), 2406G0197 (Reads, Variants), 2405G0191 (Reads, Variants), 2406G0258 (Reads, Variants), 2406G0307 (Reads, Variants)	5	59	8.47458	8.47458
rexA	3060	SNV	G	T	2406G0199 (Reads, Variants), 2406G0198 (Reads, Variants), 2406G0197 (Reads, Variants), 2406G0196 (Reads, Variants), 2405G0191 (Reads, Variants), 2406G0245 (Reads, Variants), 2406G0246 (Reads, Variants), 2406G0258 (Reads, Variants), 2406G0293 (Reads, Variants), 2406G0288 (Reads, Variants), 2407G0310 (Reads, Variants), 2406G0307 (Reads, Variants)	12	59	20.339	20.339
rexA	3077	SNV	C	T	2405G0190 (Reads, Variants), 2406G0299 (Reads, Variants), 2406G0302 (Reads, Variants)	3	59	5.08475	5.08475
rexA	3079	SNV	A	G	2406G0195 (Reads, Variants), 2405G0193 (Reads, Variants), 2405G0192 (Reads, Variants), 2405G0190 (Reads, Variants), 2406G0203 (Reads, Variants), 2406G0241 (Reads, Variants), 2406G0242 (Reads, Variants), 2406G0200 (Reads, Variants), 2406G0233 (Reads, Variants), 2406G0234 (Reads, Variants), 2406G0255 (Reads, Variants), 2406G0225 (Reads, Variants), 2406G0232 (Reads, Variants), 2406G0298 (Reads, Vari…	29	59	49.1525	49.1525
rexA	3080	SNV	C	T	2406G0198 (Reads, Variants), 2406G0197 (Reads, Variants), 2405G0191 (Reads, Variants), 2406G0258 (Reads, Variants), 2406G0307 (Reads, Variants)	5	59	8.47458	8.47458
rexA	3127	SNV	T	C	2406G0225 (Reads, Variants)	1	59	1.69492	1.69492
rexA	3138	SNV	G	A	2406G0242 (Reads, Variants), 2406G0204 (Reads, Variants), 2406G0300 (Reads, Variants)	3	59	5.08475	5.08475
rexA	3151	SNV	A	G	2406G0242 (Reads, Variants)	1	59	1.69492	1.69492
rexA	3176	SNV	C	T	2405G0190 (Reads, Variants), 2406G0233 (Reads, Variants), 2406G0255 (Reads, Variants), 2406G0299 (Reads, Variants), 2406G0289 (Reads, Variants), 2406G0292 (Reads, Variants), 2406G0302 (Reads, Variants), 2407G0309 (Reads, Variants)	8	59	13.5593	13.5593
rexA	3232	SNV	C	T	2406G0199 (Reads, Variants)	1	59	1.69492	1.69492
rexA	3243	SNV	A	G	2406G0199 (Reads, Variants)	1	59	1.69492	1.69492
rexA	3281	SNV	G	A	2405G0190 (Reads, Variants), 2406G0233 (Reads, Variants), 2406G0255 (Reads, Variants), 2406G0299 (Reads, Variants), 2406G0289 (Reads, Variants), 2406G0302 (Reads, Variants), 2407G0309 (Reads, Variants)	7	59	11.8644	11.8644
rexA	3283	SNV	A	G	2406G0204 (Reads, Variants), 2406G0300 (Reads, Variants)	2	59	3.38983	3.38983
rexA	3287	SNV	A	C	2406G0196 (Reads, Variants), 2406G0246 (Reads, Variants)	2	59	3.38983	3.38983
rexA	3294	SNV	C	T	2406G0245 (Reads, Variants)	1	59	1.69492	1.69492
rexA	3321	SNV	C	T	2406G0292 (Reads, Variants)	1	59	1.69492	1.69492
rexA	3392	SNV	A	G	2405G0192 (Reads, Variants)	1	59	1.69492	1.69492
rexA	3402	SNV	G	A	2406G0195 (Reads, Variants), 2405G0193 (Reads, Variants), 2405G0192 (Reads, Variants), 2405G0190 (Reads, Variants), 2406G0203 (Reads, Variants), 2406G0242 (Reads, Variants), 2406G0244 (Reads, Variants), 2406G0200 (Reads, Variants), 2406G0230 (Reads, Variants), 2406G0233 (Reads, Variants), 2406G0255 (Reads, Variants), 2406G0225 (Reads, Variants), 2406G0232 (Reads, Variants), 2406G0298 (Reads, Vari…	27	59	45.7627	45.7627
rexA	3421	SNV	C	G	2406G0199 (Reads, Variants), 2406G0195 (Reads, Variants), 2405G0193 (Reads, Variants), 2405G0192 (Reads, Variants), 2405G0190 (Reads, Variants), 2406G0201 (Reads, Variants), 2406G0202 (Reads, Variants), 2406G0203 (Reads, Variants), 2406G0241 (Reads, Variants), 2406G0242 (Reads, Variants), 2406G0200 (Reads, Variants), 2406G0233 (Reads, Variants), 2406G0234 (Reads, Variants), 2406G0255 (Reads, Vari…	34	59	57.6271	57.6271
rexA	3432	SNV	C	T	2406G0199 (Reads, Variants), 2406G0195 (Reads, Variants), 2405G0193 (Reads, Variants), 2405G0192 (Reads, Variants), 2405G0190 (Reads, Variants), 2406G0201 (Reads, Variants), 2406G0202 (Reads, Variants), 2406G0203 (Reads, Variants), 2406G0241 (Reads, Variants), 2406G0242 (Reads, Variants), 2406G0244 (Reads, Variants), 2406G0245 (Reads, Variants), 2406G0200 (Reads, Variants), 2406G0204 (Reads, Vari…	39	59	66.1017	66.1017
rexA	3444	SNV	G	A	2406G0199 (Reads, Variants), 2406G0198 (Reads, Variants), 2406G0197 (Reads, Variants), 2406G0196 (Reads, Variants), 2406G0195 (Reads, Variants), 2405G0193 (Reads, Variants), 2405G0192 (Reads, Variants), 2405G0191 (Reads, Variants), 2405G0190 (Reads, Variants), 2406G0201 (Reads, Variants), 2406G0202 (Reads, Variants), 2406G0203 (Reads, Variants), 2406G0241 (Reads, Variants), 2406G0242 (Reads, Vari…	49	59	83.0508	83.0508
rexA	3447	SNV	T	C	2406G0245 (Reads, Variants)	1	59	1.69492	1.69492
rexA	3497	SNV	T	C	2406G0301 (Reads, Variants)	1	59	1.69492	1.69492
rexA	3516	SNV	A	C	2406G0196 (Reads, Variants), 2406G0201 (Reads, Variants), 2406G0202 (Reads, Variants), 2406G0241 (Reads, Variants), 2406G0246 (Reads, Variants), 2406G0234 (Reads, Variants), 2406G0297 (Reads, Variants), 2406G0288 (Reads, Variants), 2502G0106 (Reads, Variants), 2407G0314 (Reads, Variants), 2407G0312 (Reads, Variants)	11	59	18.6441	18.6441
rexA	3585	SNV	T	C	2406G0198 (Reads, Variants), 2406G0197 (Reads, Variants), 2405G0191 (Reads, Variants), 2406G0245 (Reads, Variants), 2406G0258 (Reads, Variants), 2406G0307 (Reads, Variants)	6	59	10.1695	10.1695
rexA	3613	SNV	A	G	2406G0305 (Reads, Variants)	1	59	1.69492	1.69492
rexA	3619	SNV	C	T	2406G0204 (Reads, Variants), 2406G0300 (Reads, Variants)	2	59	3.38983	3.38983
rexA	3648	SNV	G	T	2406G0196 (Reads, Variants), 2406G0246 (Reads, Variants)	2	59	3.38983	3.38983

## Sheet: all_variant_rexB
Chromosome	Region	Type	Reference	Allele	Origin tracks	Sample count	Total number of samples	Sample frequency	Mean allele frequency
rexB	51	SNV	G	A	2406G0232 (Reads, Variants)	1	60	1.66667	1.66667
rexB	132	SNV	G	A	2406G0199 (Reads, Variants), 2406G0198 (Reads, Variants), 2406G0197 (Reads, Variants), 2406G0196 (Reads, Variants), 2406G0195 (Reads, Variants), 2405G0193 (Reads, Variants), 2405G0192 (Reads, Variants), 2405G0191 (Reads, Variants), 2405G0190 (Reads, Variants), 2406G0201 (Reads, Variants), 2406G0202 (Reads, Variants), 2406G0203 (Reads, Variants), 2406G0241 (Reads, Variants), 2406G0242 (Reads, Vari…	49	60	81.6667	81.6667
rexB	156	SNV	A	G	2406G0304 (Reads, Variants)	1	60	1.66667	1.66667
rexB	180	SNV	C	T	2406G0241 (Reads, Variants), 2406G0234 (Reads, Variants), 2502G0106 (Reads, Variants), 2407G0314 (Reads, Variants), 2407G0312 (Reads, Variants)	5	60	8.33333	8.33333
rexB	180	SNV	C	A	2406G0195 (Reads, Variants), 2405G0190 (Reads, Variants), 2406G0200 (Reads, Variants), 2406G0233 (Reads, Variants), 2406G0299 (Reads, Variants), 2406G0289 (Reads, Variants), 2406G0288 (Reads, Variants), 2406G0303 (Reads, Variants), 2406G0302 (Reads, Variants)	9	60	15	15
rexB	183	SNV	C	T	2406G0199 (Reads, Variants), 2406G0244 (Reads, Variants), 2406G0230 (Reads, Variants)	3	60	5	5
rexB	258	SNV	G	A	2406G0196 (Reads, Variants), 2406G0246 (Reads, Variants)	2	60	3.33333	3.33333
rexB	277	SNV	G	A	2406G0198 (Reads, Variants), 2406G0197 (Reads, Variants), 2405G0191 (Reads, Variants), 2406G0203 (Reads, Variants), 2406G0258 (Reads, Variants), 2406G0308 (Reads, Variants), 2406G0307 (Reads, Variants), 2407G0315 (Reads, Variants)	8	60	13.3333	13.3333
rexB	295	SNV	C	T	2406G0230 (Reads, Variants)	1	60	1.66667	1.66667
rexB	309	SNV	G	A	2406G0305 (Reads, Variants)	1	60	1.66667	1.66667
rexB	334	SNV	T	C	2406G0304 (Reads, Variants)	1	60	1.66667	1.66667
rexB	369	SNV	A	G	2406G0199 (Reads, Variants), 2406G0198 (Reads, Variants), 2406G0197 (Reads, Variants), 2406G0196 (Reads, Variants), 2406G0195 (Reads, Variants), 2405G0192 (Reads, Variants), 2405G0191 (Reads, Variants), 2405G0190 (Reads, Variants), 2406G0201 (Reads, Variants), 2406G0202 (Reads, Variants), 2406G0203 (Reads, Variants), 2406G0241 (Reads, Variants), 2406G0242 (Reads, Variants), 2406G0244 (Reads, Vari…	48	60	80	80
rexB	411	SNV	G	A	2405G0192 (Reads, Variants), 2405G0190 (Reads, Variants), 2406G0201 (Reads, Variants), 2406G0202 (Reads, Variants), 2406G0241 (Reads, Variants), 2406G0233 (Reads, Variants), 2406G0234 (Reads, Variants), 2406G0232 (Reads, Variants), 2406G0297 (Reads, Variants), 2406G0298 (Reads, Variants), 2406G0299 (Reads, Variants), 2406G0291 (Reads, Variants), 2406G0289 (Reads, Variants), 2406G0288 (Reads, Vari…	19	60	31.6667	31.6667
rexB	417	SNV	C	T	2406G0195 (Reads, Variants), 2406G0200 (Reads, Variants), 2406G0303 (Reads, Variants)	3	60	5	5
rexB	424	SNV	A	C	2406G0199 (Reads, Variants), 2406G0198 (Reads, Variants), 2406G0197 (Reads, Variants), 2406G0196 (Reads, Variants), 2406G0195 (Reads, Variants), 2405G0193 (Reads, Variants), 2405G0192 (Reads, Variants), 2405G0191 (Reads, Variants), 2405G0190 (Reads, Variants), 2406G0201 (Reads, Variants), 2406G0202 (Reads, Variants), 2406G0203 (Reads, Variants), 2406G0241 (Reads, Variants), 2406G0242 (Reads, Vari…	59	60	98.3333	98.3333
rexB	489	SNV	T	C	2406G0199 (Reads, Variants), 2406G0196 (Reads, Variants), 2405G0192 (Reads, Variants), 2406G0242 (Reads, Variants), 2406G0244 (Reads, Variants), 2406G0246 (Reads, Variants), 2406G0204 (Reads, Variants), 2406G0230 (Reads, Variants), 2406G0255 (Reads, Variants), 2406G0292 (Reads, Variants), 2406G0305 (Reads, Variants), 2406G0304 (Reads, Variants), 2406G0300 (Reads, Variants), 2407G0309 (Reads, Vari…	14	60	23.3333	23.3333
rexB	549	SNV	C	T	2406G0199 (Reads, Variants), 2406G0196 (Reads, Variants), 2405G0192 (Reads, Variants), 2406G0242 (Reads, Variants), 2406G0244 (Reads, Variants), 2406G0246 (Reads, Variants), 2406G0204 (Reads, Variants), 2406G0230 (Reads, Variants), 2406G0255 (Reads, Variants), 2406G0225 (Reads, Variants), 2406G0292 (Reads, Variants), 2406G0305 (Reads, Variants), 2406G0304 (Reads, Variants), 2406G0300 (Reads, Vari…	15	60	25	25
rexB	568	SNV	G	A	2406G0199 (Reads, Variants), 2406G0196 (Reads, Variants), 2405G0192 (Reads, Variants), 2405G0190 (Reads, Variants), 2406G0242 (Reads, Variants), 2406G0244 (Reads, Variants), 2406G0246 (Reads, Variants), 2406G0204 (Reads, Variants), 2406G0230 (Reads, Variants), 2406G0233 (Reads, Variants), 2406G0255 (Reads, Variants), 2406G0225 (Reads, Variants), 2406G0299 (Reads, Variants), 2406G0289 (Reads, Vari…	20	60	33.3333	33.3333
rexB	574	SNV	A	G	2406G0245 (Reads, Variants)	1	60	1.66667	1.66667
rexB	653	SNV	T	C	2406G0293 (Reads, Variants), 2407G0310 (Reads, Variants)	2	60	3.33333	3.33333
rexB	735	SNV	A	G	2406G0241 (Reads, Variants), 2406G0245 (Reads, Variants), 2406G0234 (Reads, Variants), 2406G0290 (Reads, Variants), 2502G0106 (Reads, Variants), 2407G0314 (Reads, Variants), 2407G0312 (Reads, Variants)	7	60	11.6667	11.6667
rexB	774	SNV	G	A	2406G0203 (Reads, Variants), 2406G0308 (Reads, Variants), 2407G0315 (Reads, Variants)	3	60	5	5
rexB	776	SNV	C	T	2406G0196 (Reads, Variants), 2406G0246 (Reads, Variants)	2	60	3.33333	3.33333
rexB	872	SNV	G	A	2406G0199 (Reads, Variants), 2406G0198 (Reads, Variants), 2406G0197 (Reads, Variants), 2406G0196 (Reads, Variants), 2406G0195 (Reads, Variants), 2405G0192 (Reads, Variants), 2405G0191 (Reads, Variants), 2405G0190 (Reads, Variants), 2406G0201 (Reads, Variants), 2406G0202 (Reads, Variants), 2406G0203 (Reads, Variants), 2406G0241 (Reads, Variants), 2406G0242 (Reads, Variants), 2406G0244 (Reads, Vari…	46	60	76.6667	76.6667
rexB	942	SNV	C	T	2406G0292 (Reads, Variants)	1	60	1.66667	1.66667
rexB	1029	SNV	G	A	2406G0225 (Reads, Variants)	1	60	1.66667	1.66667
rexB	1034	SNV	T	C	2406G0245 (Reads, Variants)	1	60	1.66667	1.66667
rexB	1068	SNV	A	G	2406G0198 (Reads, Variants), 2406G0197 (Reads, Variants), 2405G0191 (Reads, Variants), 2406G0258 (Reads, Variants), 2406G0307 (Reads, Variants)	5	60	8.33333	8.33333
rexB	1092	SNV	T	C	2406G0195 (Reads, Variants), 2406G0200 (Reads, Variants), 2406G0225 (Reads, Variants), 2406G0293 (Reads, Variants), 2406G0303 (Reads, Variants), 2407G0310 (Reads, Variants)	6	60	10	10
rexB	1137	SNV	T	C	2406G0198 (Reads, Variants), 2406G0197 (Reads, Variants), 2406G0196 (Reads, Variants), 2405G0193 (Reads, Variants), 2405G0191 (Reads, Variants), 2406G0241 (Reads, Variants), 2406G0246 (Reads, Variants), 2406G0234 (Reads, Variants), 2406G0232 (Reads, Variants), 2406G0258 (Reads, Variants), 2406G0298 (Reads, Variants), 2406G0291 (Reads, Variants), 2406G0307 (Reads, Variants), 2502G0106 (Reads, Vari…	16	60	26.6667	26.6667
rexB	1185	SNV	T	C	2405G0193 (Reads, Variants), 2406G0232 (Reads, Variants)	2	60	3.33333	3.33333
rexB	1207	SNV	A	C	2406G0290 (Reads, Variants)	1	60	1.66667	1.66667
rexB	1251	SNV	A	G	2406G0198 (Reads, Variants), 2406G0197 (Reads, Variants), 2406G0196 (Reads, Variants), 2406G0195 (Reads, Variants), 2405G0192 (Reads, Variants), 2405G0191 (Reads, Variants), 2406G0201 (Reads, Variants), 2406G0202 (Reads, Variants), 2406G0203 (Reads, Variants), 2406G0241 (Reads, Variants), 2406G0246 (Reads, Variants), 2406G0200 (Reads, Variants), 2406G0234 (Reads, Variants), 2406G0225 (Reads, Vari…	31	60	51.6667	51.6667
rexB	1298	SNV	A	G	2406G0287 (Reads, Variants)	1	60	1.66667	1.66667
rexB	1306	SNV	G	A	2406G0290 (Reads, Variants), 2406G0305 (Reads, Variants)	2	60	3.33333	3.33333
rexB	1308	SNV	C	T	2406G0225 (Reads, Variants)	1	60	1.66667	1.66667
rexB	1374	SNV	A	G	2406G0199 (Reads, Variants), 2406G0242 (Reads, Variants), 2406G0244 (Reads, Variants), 2406G0204 (Reads, Variants), 2406G0230 (Reads, Variants), 2406G0255 (Reads, Variants), 2406G0292 (Reads, Variants), 2406G0304 (Reads, Variants), 2406G0300 (Reads, Variants), 2407G0309 (Reads, Variants)	10	60	16.6667	16.6667
rexB	1390	SNV	G	A	2406G0255 (Reads, Variants), 2407G0309 (Reads, Variants)	2	60	3.33333	3.33333
rexB	1413	SNV	A	T	2405G0190 (Reads, Variants), 2406G0299 (Reads, Variants), 2406G0289 (Reads, Variants), 2406G0302 (Reads, Variants)	4	60	6.66667	6.66667
rexB	1414	SNV	A	G	2406G0199 (Reads, Variants), 2406G0242 (Reads, Variants), 2406G0244 (Reads, Variants), 2406G0245 (Reads, Variants), 2406G0204 (Reads, Variants), 2406G0230 (Reads, Variants), 2406G0255 (Reads, Variants), 2406G0292 (Reads, Variants), 2406G0304 (Reads, Variants), 2406G0300 (Reads, Variants), 2407G0309 (Reads, Variants)	11	60	18.3333	18.3333
rexB	1527	SNV	T	A	2406G0199 (Reads, Variants), 2406G0242 (Reads, Variants), 2406G0244 (Reads, Variants), 2406G0230 (Reads, Variants)	4	60	6.66667	6.66667
rexB	1530	SNV	C	T	2406G0255 (Reads, Variants), 2407G0309 (Reads, Variants)	2	60	3.33333	3.33333
rexB	1536	SNV	C	T	2406G0203 (Reads, Variants), 2406G0287 (Reads, Variants), 2406G0308 (Reads, Variants), 2407G0315 (Reads, Variants)	4	60	6.66667	6.66667
rexB	1551	SNV	G	A	2406G0196 (Reads, Variants), 2406G0195 (Reads, Variants), 2406G0246 (Reads, Variants), 2406G0200 (Reads, Variants), 2406G0293 (Reads, Variants), 2406G0303 (Reads, Variants), 2407G0310 (Reads, Variants)	7	60	11.6667	11.6667
rexB	1575	SNV	T	C	2406G0199 (Reads, Variants), 2406G0198 (Reads, Variants), 2406G0197 (Reads, Variants), 2406G0196 (Reads, Variants), 2406G0195 (Reads, Variants), 2405G0193 (Reads, Variants), 2405G0192 (Reads, Variants), 2405G0191 (Reads, Variants), 2405G0190 (Reads, Variants), 2406G0201 (Reads, Variants), 2406G0202 (Reads, Variants), 2406G0203 (Reads, Variants), 2406G0241 (Reads, Variants), 2406G0242 (Reads, Vari…	49	60	81.6667	81.6667
rexB	1581	SNV	G	A	2406G0196 (Reads, Variants), 2406G0195 (Reads, Variants), 2406G0246 (Reads, Variants), 2406G0200 (Reads, Variants), 2406G0293 (Reads, Variants), 2406G0303 (Reads, Variants), 2407G0310 (Reads, Variants)	7	60	11.6667	11.6667
rexB	1635	SNV	T	C	2406G0198 (Reads, Variants), 2406G0197 (Reads, Variants), 2406G0196 (Reads, Variants), 2406G0195 (Reads, Variants), 2405G0193 (Reads, Variants), 2405G0191 (Reads, Variants), 2406G0246 (Reads, Variants), 2406G0200 (Reads, Variants), 2406G0232 (Reads, Variants), 2406G0258 (Reads, Variants), 2406G0293 (Reads, Variants), 2406G0305 (Reads, Variants), 2406G0303 (Reads, Variants), 2407G0310 (Reads, Vari…	15	60	25	25
rexB	1667	SNV	C	T	2405G0192 (Reads, Variants)	1	60	1.66667	1.66667
rexB	1749	SNV	A	T	2406G0199 (Reads, Variants), 2406G0244 (Reads, Variants), 2406G0230 (Reads, Variants)	3	60	5	5
rexB	1760	SNV	G	A	2406G0245 (Reads, Variants)	1	60	1.66667	1.66667
rexB	1824	SNV	C	A	2406G0197 (Reads, Variants)	1	60	1.66667	1.66667
rexB	1857	SNV	T	C	2406G0198 (Reads, Variants), 2406G0197 (Reads, Variants), 2406G0196 (Reads, Variants), 2406G0195 (Reads, Variants), 2405G0193 (Reads, Variants), 2405G0191 (Reads, Variants), 2406G0246 (Reads, Variants), 2406G0200 (Reads, Variants), 2406G0232 (Reads, Variants), 2406G0258 (Reads, Variants), 2406G0293 (Reads, Variants), 2406G0305 (Reads, Variants), 2406G0303 (Reads, Variants), 2407G0310 (Reads, Vari…	15	60	25	25
rexB	1863	SNV	G	A	2405G0190 (Reads, Variants), 2406G0201 (Reads, Variants), 2406G0202 (Reads, Variants), 2406G0203 (Reads, Variants), 2406G0241 (Reads, Variants), 2406G0245 (Reads, Variants), 2406G0233 (Reads, Variants), 2406G0234 (Reads, Variants), 2406G0255 (Reads, Variants), 2406G0225 (Reads, Variants), 2406G0297 (Reads, Variants), 2406G0298 (Reads, Variants), 2406G0299 (Reads, Variants), 2406G0291 (Reads, Vari…	23	60	38.3333	38.3333
rexB	1882	SNV	T	C	2406G0198 (Reads, Variants), 2406G0197 (Reads, Variants), 2406G0196 (Reads, Variants), 2406G0195 (Reads, Variants), 2405G0192 (Reads, Variants), 2405G0191 (Reads, Variants), 2405G0190 (Reads, Variants), 2406G0201 (Reads, Variants), 2406G0202 (Reads, Variants), 2406G0203 (Reads, Variants), 2406G0241 (Reads, Variants), 2406G0245 (Reads, Variants), 2406G0246 (Reads, Variants), 2406G0200 (Reads, Vari…	37	60	61.6667	61.6667
rexB	1940	SNV	A	G	2405G0190 (Reads, Variants), 2406G0201 (Reads, Variants), 2406G0202 (Reads, Variants), 2406G0241 (Reads, Variants), 2406G0245 (Reads, Variants), 2406G0233 (Reads, Variants), 2406G0234 (Reads, Variants), 2406G0225 (Reads, Variants), 2406G0297 (Reads, Variants), 2406G0298 (Reads, Variants), 2406G0299 (Reads, Variants), 2406G0291 (Reads, Variants), 2406G0289 (Reads, Variants), 2406G0288 (Reads, Vari…	18	60	30	30
rexB	1941	SNV	C	T	2406G0242 (Reads, Variants)	1	60	1.66667	1.66667
rexB	1948	SNV	T	C	2405G0190 (Reads, Variants), 2406G0201 (Reads, Variants), 2406G0202 (Reads, Variants), 2406G0241 (Reads, Variants), 2406G0245 (Reads, Variants), 2406G0233 (Reads, Variants), 2406G0234 (Reads, Variants), 2406G0225 (Reads, Variants), 2406G0297 (Reads, Variants), 2406G0298 (Reads, Variants), 2406G0299 (Reads, Variants), 2406G0291 (Reads, Variants), 2406G0289 (Reads, Variants), 2406G0288 (Reads, Vari…	18	60	30	30
rexB	1954	SNV	C	T	2406G0293 (Reads, Variants)	1	60	1.66667	1.66667
rexB	1968	SNV	C	A	2406G0244 (Reads, Variants)	1	60	1.66667	1.66667
rexB	2003	SNV	G	C	2406G0203 (Reads, Variants), 2406G0308 (Reads, Variants), 2407G0315 (Reads, Variants)	3	60	5	5
rexB	2012	SNV	A	T	2406G0295-1 (Reads, Variants)	1	60	1.66667	1.66667
rexB	2016	SNV	T	G	2406G0295-1 (Reads, Variants)	1	60	1.66667	1.66667
rexB	2019	SNV	C	T	2405G0192 (Reads, Variants), 2406G0304 (Reads, Variants)	2	60	3.33333	3.33333
rexB	2069	SNV	A	G	2406G0304 (Reads, Variants)	1	60	1.66667	1.66667
rexB	2072	SNV	A	G	2406G0203 (Reads, Variants)	1	60	1.66667	1.66667
rexB	2081	SNV	T	G	2406G0295-1 (Reads, Variants)	1	60	1.66667	1.66667
rexB	2085	SNV	T	G	2406G0295-1 (Reads, Variants)	1	60	1.66667	1.66667
rexB	2100	SNV	A	G	2406G0195 (Reads, Variants), 2406G0200 (Reads, Variants), 2406G0303 (Reads, Variants)	3	60	5	5
rexB	2128	SNV	C	A	2406G0244 (Reads, Variants)	1	60	1.66667	1.66667
rexB	2140	SNV	C	T	2406G0196 (Reads, Variants), 2406G0195 (Reads, Variants), 2406G0241 (Reads, Variants), 2406G0245 (Reads, Variants), 2406G0246 (Reads, Variants), 2406G0200 (Reads, Variants), 2406G0234 (Reads, Variants), 2406G0225 (Reads, Variants), 2406G0298 (Reads, Variants), 2406G0293 (Reads, Variants), 2406G0291 (Reads, Variants), 2406G0304 (Reads, Variants), 2406G0303 (Reads, Variants), 2407G0310 (Reads, Vari…	17	60	28.3333	28.3333
rexB	2149	SNV	T	G	2406G0295-1 (Reads, Variants)	1	60	1.66667	1.66667
rexB	2173	SNV	C	T	2406G0195 (Reads, Variants), 2406G0200 (Reads, Variants), 2406G0293 (Reads, Variants), 2406G0303 (Reads, Variants), 2407G0310 (Reads, Variants)	5	60	8.33333	8.33333
rexB	2212	SNV	G	A	2406G0195 (Reads, Variants), 2406G0200 (Reads, Variants), 2406G0225 (Reads, Variants), 2406G0303 (Reads, Variants)	4	60	6.66667	6.66667
rexB	2242	SNV	T	A	2406G0295-1 (Reads, Variants)	1	60	1.66667	1.66667
rexB	2292	SNV	G	A	2406G0203 (Reads, Variants), 2406G0308 (Reads, Variants), 2407G0315 (Reads, Variants)	3	60	5	5
rexB	2319	SNV	T	C	2406G0203 (Reads, Variants), 2406G0308 (Reads, Variants), 2407G0315 (Reads, Variants)	3	60	5	5
rexB	2330	SNV	G	A	2406G0291 (Reads, Variants)	1	60	1.66667	1.66667
rexB	2406	SNV	G	A	2406G0196 (Reads, Variants), 2406G0195 (Reads, Variants), 2405G0192 (Reads, Variants), 2405G0190 (Reads, Variants), 2406G0201 (Reads, Variants), 2406G0202 (Reads, Variants), 2406G0246 (Reads, Variants), 2406G0200 (Reads, Variants), 2406G0233 (Reads, Variants), 2406G0225 (Reads, Variants), 2406G0297 (Reads, Variants), 2406G0298 (Reads, Variants), 2406G0299 (Reads, Variants), 2406G0293 (Reads, Vari…	20	60	33.3333	33.3333
rexB	2421	SNV	C	T	2406G0204 (Reads, Variants), 2406G0300 (Reads, Variants)	2	60	3.33333	3.33333
rexB	2455	SNV	G	A	2406G0195 (Reads, Variants), 2406G0200 (Reads, Variants), 2406G0303 (Reads, Variants)	3	60	5	5
rexB	2465	SNV	A	T	2405G0193 (Reads, Variants)	1	60	1.66667	1.66667
rexB	2496	SNV	A	G	2406G0196 (Reads, Variants), 2406G0246 (Reads, Variants)	2	60	3.33333	3.33333
rexB	2511	SNV	T	C	2406G0203 (Reads, Variants), 2406G0308 (Reads, Variants), 2407G0315 (Reads, Variants)	3	60	5	5
rexB	2551	SNV	C	A	2406G0198 (Reads, Variants), 2406G0197 (Reads, Variants), 2405G0193 (Reads, Variants), 2405G0192 (Reads, Variants), 2405G0191 (Reads, Variants), 2405G0190 (Reads, Variants), 2406G0201 (Reads, Variants), 2406G0202 (Reads, Variants), 2406G0241 (Reads, Variants), 2406G0245 (Reads, Variants), 2406G0233 (Reads, Variants), 2406G0234 (Reads, Variants), 2406G0255 (Reads, Variants), 2406G0225 (Reads, Vari…	32	60	53.3333	53.3333
rexB	2574	SNV	C	T	2406G0293 (Reads, Variants), 2407G0310 (Reads, Variants)	2	60	3.33333	3.33333
rexB	2580	SNV	G	T	2406G0195 (Reads, Variants), 2405G0193 (Reads, Variants), 2405G0190 (Reads, Variants), 2406G0201 (Reads, Variants), 2406G0202 (Reads, Variants), 2406G0241 (Reads, Variants), 2406G0245 (Reads, Variants), 2406G0200 (Reads, Variants), 2406G0233 (Reads, Variants), 2406G0234 (Reads, Variants), 2406G0255 (Reads, Variants), 2406G0225 (Reads, Variants), 2406G0297 (Reads, Variants), 2406G0299 (Reads, Vari…	26	60	43.3333	43.3333
rexB	2583	SNV	G	A	2406G0305 (Reads, Variants)	1	60	1.66667	1.66667
rexB	2596	SNV	G	A	2406G0298 (Reads, Variants), 2406G0291 (Reads, Variants)	2	60	3.33333	3.33333
rexB	2616	SNV	C	A	2406G0199 (Reads, Variants), 2406G0244 (Reads, Variants), 2406G0230 (Reads, Variants)	3	60	5	5
rexB	2616	SNV	C	T	2406G0198 (Reads, Variants), 2406G0197 (Reads, Variants), 2405G0191 (Reads, Variants), 2406G0258 (Reads, Variants), 2406G0307 (Reads, Variants)	5	60	8.33333	8.33333
rexB	2656	SNV	A	G	2406G0293 (Reads, Variants), 2407G0310 (Reads, Variants)	2	60	3.33333	3.33333
rexB	2661	SNV	T	C	2406G0199 (Reads, Variants), 2406G0244 (Reads, Variants), 2406G0230 (Reads, Variants), 2406G0305 (Reads, Variants)	4	60	6.66667	6.66667
rexB	2700	SNV	C	T	2406G0199 (Reads, Variants), 2406G0244 (Reads, Variants), 2406G0230 (Reads, Variants), 2406G0293 (Reads, Variants), 2406G0305 (Reads, Variants), 2407G0310 (Reads, Variants)	6	60	10	10
rexB	2728	SNV	A	G	2406G0199 (Reads, Variants), 2406G0198 (Reads, Variants), 2406G0197 (Reads, Variants), 2406G0196 (Reads, Variants), 2406G0195 (Reads, Variants), 2405G0193 (Reads, Variants), 2405G0192 (Reads, Variants), 2405G0191 (Reads, Variants), 2405G0190 (Reads, Variants), 2406G0201 (Reads, Variants), 2406G0202 (Reads, Variants), 2406G0203 (Reads, Variants), 2406G0241 (Reads, Variants), 2406G0242 (Reads, Vari…	48	60	80	80
rexB	2728..2729	MNV	AT	GC	2405G0192 (Reads, Variants), 2406G0201 (Reads, Variants), 2406G0202 (Reads, Variants), 2406G0225 (Reads, Variants), 2406G0297 (Reads, Variants), 2406G0298 (Reads, Variants), 2406G0291 (Reads, Variants), 2406G0288 (Reads, Variants)	8	60	13.3333	13.3333
rexB	2746	SNV	T	C	2406G0199 (Reads, Variants), 2406G0203 (Reads, Variants), 2406G0244 (Reads, Variants), 2406G0230 (Reads, Variants), 2406G0308 (Reads, Variants), 2407G0315 (Reads, Variants)	6	60	10	10
rexB	2757	SNV	T	C	2406G0199 (Reads, Variants), 2406G0198 (Reads, Variants), 2406G0197 (Reads, Variants), 2406G0195 (Reads, Variants), 2405G0193 (Reads, Variants), 2405G0192 (Reads, Variants), 2405G0191 (Reads, Variants), 2405G0190 (Reads, Variants), 2406G0201 (Reads, Variants), 2406G0202 (Reads, Variants), 2406G0203 (Reads, Variants), 2406G0241 (Reads, Variants), 2406G0244 (Reads, Variants), 2406G0245 (Reads, Vari…	40	60	66.6667	66.6667
rexB	2757..2758	MNV	TG	CA	2406G0195 (Reads, Variants), 2406G0200 (Reads, Variants), 2406G0303 (Reads, Variants)	3	60	5	5
rexB	2763	SNV	G	A	2406G0293 (Reads, Variants), 2407G0310 (Reads, Variants)	2	60	3.33333	3.33333
rexB	2768	SNV	A	G	2406G0198 (Reads, Variants), 2406G0197 (Reads, Variants), 2405G0191 (Reads, Variants), 2406G0258 (Reads, Variants), 2406G0307 (Reads, Variants)	5	60	8.33333	8.33333
rexB	2877	SNV	G	A	2406G0199 (Reads, Variants), 2406G0244 (Reads, Variants), 2406G0230 (Reads, Variants)	3	60	5	5
rexB	2883	SNV	C	T	2406G0195 (Reads, Variants), 2406G0200 (Reads, Variants), 2406G0303 (Reads, Variants)	3	60	5	5
rexB	2927	SNV	C	T	2406G0290 (Reads, Variants)	1	60	1.66667	1.66667
rexB	2932	SNV	G	A	2406G0199 (Reads, Variants)	1	60	1.66667	1.66667
rexB	2996	SNV	A	G	2406G0195 (Reads, Variants), 2406G0200 (Reads, Variants), 2406G0303 (Reads, Variants)	3	60	5	5
rexB	3000	SNV	C	T	2406G0201 (Reads, Variants), 2406G0202 (Reads, Variants), 2406G0225 (Reads, Variants), 2406G0297 (Reads, Variants), 2406G0288 (Reads, Variants)	5	60	8.33333	8.33333
rexB	3017	SNV	C	T	2406G0293 (Reads, Variants), 2407G0310 (Reads, Variants)	2	60	3.33333	3.33333
rexB	3027	SNV	T	C	2406G0201 (Reads, Variants), 2406G0202 (Reads, Variants), 2406G0297 (Reads, Variants)	3	60	5	5
rexB	3036	SNV	A	G	2406G0196 (Reads, Variants), 2406G0246 (Reads, Variants)	2	60	3.33333	3.33333
rexB	3037	SNV	C	T	2406G0199 (Reads, Variants), 2406G0198 (Reads, Variants), 2406G0197 (Reads, Variants), 2405G0191 (Reads, Variants), 2406G0244 (Reads, Variants), 2406G0230 (Reads, Variants), 2406G0258 (Reads, Variants), 2406G0307 (Reads, Variants)	8	60	13.3333	13.3333
rexB	3063	SNV	C	T	2406G0241 (Reads, Variants), 2406G0234 (Reads, Variants), 2502G0106 (Reads, Variants), 2407G0314 (Reads, Variants), 2407G0312 (Reads, Variants)	5	60	8.33333	8.33333
rexB	3066	SNV	T	G	2406G0242 (Reads, Variants)	1	60	1.66667	1.66667
rexB	3131	SNV	G	C	2406G0198 (Reads, Variants), 2406G0197 (Reads, Variants), 2406G0196 (Reads, Variants), 2405G0192 (Reads, Variants), 2405G0191 (Reads, Variants), 2405G0190 (Reads, Variants), 2406G0201 (Reads, Variants), 2406G0202 (Reads, Variants), 2406G0245 (Reads, Variants), 2406G0246 (Reads, Variants), 2406G0233 (Reads, Variants), 2406G0255 (Reads, Variants), 2406G0225 (Reads, Variants), 2406G0258 (Reads, Vari…	25	60	41.6667	41.6667
rexB	3179	SNV	G	A	2406G0198 (Reads, Variants), 2406G0197 (Reads, Variants), 2405G0191 (Reads, Variants), 2406G0258 (Reads, Variants), 2406G0307 (Reads, Variants)	5	60	8.33333	8.33333

## Sheet: all_variant_srv
Chromosome	Region	Type	Reference	Allele	Origin tracks	Sample count	Total number of samples	Sample frequency	Mean allele frequency
srv	32	SNV	C	A	2406G0290 (Reads, Variants)	1	59	1.69492	1.69492
srv	84	SNV	G	A	2406G0244 (Reads, Variants), 2406G0292 (Reads, Variants)	2	59	3.38983	3.38983
srv	138	SNV	G	A	2406G0225 (Reads, Variants)	1	59	1.69492	1.69492
srv	195	SNV	A	G	2406G0195 (Reads, Variants), 2405G0192 (Reads, Variants), 2406G0201 (Reads, Variants), 2406G0202 (Reads, Variants), 2406G0200 (Reads, Variants), 2406G0297 (Reads, Variants), 2406G0288 (Reads, Variants), 2406G0292 (Reads, Variants), 2406G0305 (Reads, Variants), 2406G0304 (Reads, Variants), 2406G0303 (Reads, Variants)	11	59	18.6441	18.6441
srv	203	SNV	T	C	2406G0293 (Reads, Variants), 2407G0310 (Reads, Variants)	2	59	3.38983	3.38983
srv	289	SNV	G	A	2406G0244 (Reads, Variants)	1	59	1.69492	1.69492
srv	426	SNV	T	C	2406G0195 (Reads, Variants), 2405G0192 (Reads, Variants), 2406G0201 (Reads, Variants), 2406G0202 (Reads, Variants), 2406G0245 (Reads, Variants), 2406G0200 (Reads, Variants), 2406G0297 (Reads, Variants), 2406G0288 (Reads, Variants), 2406G0305 (Reads, Variants), 2406G0304 (Reads, Variants), 2406G0303 (Reads, Variants)	11	59	18.6441	18.6441
srv	514	SNV	C	T	2406G0199 (Reads, Variants), 2406G0195 (Reads, Variants), 2406G0200 (Reads, Variants), 2406G0305 (Reads, Variants), 2406G0304 (Reads, Variants), 2406G0303 (Reads, Variants)	6	59	10.1695	10.1695
srv	527	SNV	A	T	2406G0195 (Reads, Variants)	1	59	1.69492	1.69492
srv	539	SNV	G	A	2406G0305 (Reads, Variants)	1	59	1.69492	1.69492
srv	540	SNV	C	T	2406G0198 (Reads, Variants), 2406G0197 (Reads, Variants), 2405G0191 (Reads, Variants), 2405G0190 (Reads, Variants), 2406G0203 (Reads, Variants), 2406G0204 (Reads, Variants), 2406G0233 (Reads, Variants), 2406G0255 (Reads, Variants), 2406G0258 (Reads, Variants), 2406G0299 (Reads, Variants), 2406G0293 (Reads, Variants), 2406G0289 (Reads, Variants), 2406G0302 (Reads, Variants), 2406G0300 (Reads, Vari…	19	59	32.2034	32.2034
srv	543	SNV	A	G	2406G0199 (Reads, Variants), 2406G0195 (Reads, Variants), 2406G0245 (Reads, Variants), 2406G0200 (Reads, Variants), 2406G0305 (Reads, Variants), 2406G0303 (Reads, Variants)	6	59	10.1695	10.1695
srv	603	SNV	C	T	2406G0196 (Reads, Variants), 2406G0246 (Reads, Variants)	2	59	3.38983	3.38983
srv	621	SNV	T	A	2406G0245 (Reads, Variants)	1	59	1.69492	1.69492
srv	649	SNV	A	G	2406G0293 (Reads, Variants), 2407G0310 (Reads, Variants)	2	59	3.38983	3.38983
srv	693	SNV	T	C	2406G0199 (Reads, Variants), 2406G0195 (Reads, Variants), 2405G0192 (Reads, Variants), 2406G0201 (Reads, Variants), 2406G0202 (Reads, Variants), 2406G0245 (Reads, Variants), 2406G0200 (Reads, Variants), 2406G0204 (Reads, Variants), 2406G0230 (Reads, Variants), 2406G0297 (Reads, Variants), 2406G0298 (Reads, Variants), 2406G0291 (Reads, Variants), 2406G0288 (Reads, Variants), 2406G0305 (Reads, Vari…	17	59	28.8136	28.8136
